# Supplementary material for: Methicillin-Resistant Staphylococcus aureus Membrane Vesicles Inhibit the Proliferation and Induce the Apoptosis of Epithelial Cells
Source: Pathogens. 2022 Nov 27;11(12):1429. doi: 10.3390/pathogens11121429 (PMC9781941; doi:10.3390/pathogens11121429)
Supplement: Supplementary file 1 [file pathogens-11-01429-s001.zip]

Archive with 2 entries (2 files):
- Table S1.XLSX
- Table S2.xlsx
