# Supplementary material for: Methicillin-Resistant Staphylococcus aureus Membrane Vesicles Inhibit the Proliferation and Induce the Apoptosis of Epithelial Cells
Source: Pathogens. 2022 Nov 27;11(12):1429. doi: 10.3390/pathogens11121429 (PMC9781941; doi:10.3390/pathogens11121429)
Supplement: Supplementary file 1 [file pathogens-11-01429-s001.zip › Table S1.XLSX]

## Sheet: EXO-320 vs EXO-251
Accession	Gene	Description	Mw(kD)	EXO-251	EXO-320	log2(EXO-320/EXO-251)	log2(MeanSP)	Diff Sig
Q2G1K9	SAOUHSC_00113	Aldehyde-alcohol dehydrogenase OS=Staphylococcus aureus (strain NCTC 8325) OX=93061 GN=SAOUHSC_00113 PE=3 SV=1	94.945	1	85	6.4094	5.4263	++
Q2FVL8	SAOUHSC_02684	Assimilatory nitrite reductase [NAD(P)H], large subunit, putative OS=Staphylococcus aureus (strain NCTC 8325) OX=93061 GN=SAOUHSC_02684 PE=3 SV=1	88.657	1	72	6.1699	5.1898	++
Q2FZ82	ileS	Isoleucine--tRNA ligase OS=Staphylococcus aureus (strain NCTC 8325) OX=93061 GN=ileS PE=3 SV=1	104.886	1	65	6.0224	5.0444	++
Q2FWY9	gatA	Glutamyl-tRNA(Gln) amidotransferase subunit A OS=Staphylococcus aureus (strain NCTC 8325) OX=93061 GN=gatA PE=3 SV=1	52.821	1	60	5.9069	4.9307	++
Q2FZ72	carB	Carbamoyl-phosphate synthase large chain OS=Staphylococcus aureus (strain NCTC 8325) OX=93061 GN=carB PE=3 SV=1	117.186	1	58	5.858	4.8826	++
O07325	ftsA	Cell division protein FtsA OS=Staphylococcus aureus (strain NCTC 8325) OX=93061 GN=ftsA PE=1 SV=2	52.935	1	54	5.7549	4.7814	++
Q2FY08	glyQS	Glycine--tRNA ligase OS=Staphylococcus aureus (strain NCTC 8325) OX=93061 GN=glyQS PE=3 SV=1	53.62	1	50	5.6439	4.6724	++
Q2FYZ4	glpD	Aerobic glycerol-3-phosphate dehydrogenase OS=Staphylococcus aureus (strain NCTC 8325) OX=93061 GN=glpD PE=3 SV=1	62.388	1	47	5.5546	4.585	++
O06446	secA1	Protein translocase subunit SecA 1 OS=Staphylococcus aureus (strain NCTC 8325) OX=93061 GN=secA1 PE=1 SV=2	95.96	1	46	5.5236	4.5546	++
Q2G170	SAOUHSC_00284	5'-nucleotidase, lipoprotein e(P4) family OS=Staphylococcus aureus (strain NCTC 8325) OX=93061 GN=SAOUHSC_00284 PE=4 SV=1	33.352	1	40	5.3219	4.3576	++
Q2G115	ychF	Ribosome-binding ATPase YchF OS=Staphylococcus aureus (strain NCTC 8325) OX=93061 GN=ychF PE=3 SV=1	40.595	1	39	5.2854	4.3219	++
Q2FZ49	smc	Chromosome partition protein Smc OS=Staphylococcus aureus (strain NCTC 8325) OX=93061 GN=smc PE=3 SV=1	136.749	1	37	5.2095	4.2479	++
Q2G0Q3	lysS	Lysine--tRNA ligase OS=Staphylococcus aureus (strain NCTC 8325) OX=93061 GN=lysS PE=3 SV=1	56.719	1	37	5.2095	4.2479	++
Q2FXP7	thrS	Threonine--tRNA ligase OS=Staphylococcus aureus (strain NCTC 8325) OX=93061 GN=thrS PE=3 SV=1	74.488	1	35	5.1293	4.1699	++
Q2G1Z4	proS	Proline--tRNA ligase OS=Staphylococcus aureus (strain NCTC 8325) OX=93061 GN=proS PE=3 SV=1	63.863	1	35	5.1293	4.1699	++
Q2FXM8	pfkA	ATP-dependent 6-phosphofructokinase OS=Staphylococcus aureus (strain NCTC 8325) OX=93061 GN=pfkA PE=1 SV=2	34.84	1	32	5	4.0444	++
Q2FXN4	SAOUHSC_01801	Isocitrate dehydrogenase [NADP] OS=Staphylococcus aureus (strain NCTC 8325) OX=93061 GN=SAOUHSC_01801 PE=4 SV=1	46.423	1	31	4.9542	4	++
Q2FZY3	SAOUHSC_00851	UPF0051 protein SAOUHSC_00851 OS=Staphylococcus aureus (strain NCTC 8325) OX=93061 GN=SAOUHSC_00851 PE=3 SV=1	52.531	1	31	4.9542	4	++
Q2G1W0	SAOUHSC_02574	Octopine_DH domain-containing protein OS=Staphylococcus aureus (strain NCTC 8325) OX=93061 GN=SAOUHSC_02574 PE=4 SV=1	40.742	1	31	4.9542	4	++
Q2G0M8	SAOUHSC_00532	Aminotran_1_2 domain-containing protein OS=Staphylococcus aureus (strain NCTC 8325) OX=93061 GN=SAOUHSC_00532 PE=3 SV=1	42.891	1	30	4.9069	3.9542	++
Q59801	hysA	Hyaluronate lyase OS=Staphylococcus aureus (strain NCTC 8325) OX=93061 GN=hysA PE=3 SV=1	91.985	1	30	4.9069	3.9542	++
Q2FYJ3	tdcB	L-threonine dehydratase catabolic TdcB OS=Staphylococcus aureus (strain NCTC 8325) OX=93061 GN=tdcB PE=3 SV=1	37.306	1	29	4.858	3.9069	++
Q2G1S3	purA	Adenylosuccinate synthetase OS=Staphylococcus aureus (strain NCTC 8325) OX=93061 GN=purA PE=3 SV=1	47.579	1	29	4.858	3.9069	++
Q2FWZ0	gatB	Aspartyl/glutamyl-tRNA(Asn/Gln) amidotransferase subunit B OS=Staphylococcus aureus (strain NCTC 8325) OX=93061 GN=gatB PE=3 SV=1	53.657	1	28	4.8074	3.858	++
Q2FY34	gcvPA	Probable glycine dehydrogenase (decarboxylating) subunit 1 OS=Staphylococcus aureus (strain NCTC 8325) OX=93061 GN=gcvPA PE=3 SV=1	49.716	1	28	4.8074	3.858	++
Q2FZI6	purH	Bifunctional purine biosynthesis protein PurH OS=Staphylococcus aureus (strain NCTC 8325) OX=93061 GN=purH PE=3 SV=1	54.348	1	28	4.8074	3.858	++
Q2G274	gyrB	DNA gyrase subunit B OS=Staphylococcus aureus (strain NCTC 8325) OX=93061 GN=gyrB PE=3 SV=1	72.54	1	27	4.7549	3.8074	++
Q2FYH6	asnS	Asparagine--tRNA ligase OS=Staphylococcus aureus (strain NCTC 8325) OX=93061 GN=asnS PE=3 SV=1	49.158	1	25	4.6439	3.7004	++
Q2FYZ5	glpK	Glycerol kinase OS=Staphylococcus aureus (strain NCTC 8325) OX=93061 GN=glpK PE=3 SV=1	55.626	1	25	4.6439	3.7004	++
Q2FZY5	SAOUHSC_00849	Cysteine desulfurase OS=Staphylococcus aureus (strain NCTC 8325) OX=93061 GN=SAOUHSC_00849 PE=3 SV=1	46.619	1	25	4.6439	3.7004	++
Q2G1Y6	SAOUHSC_01058	GTP-binding protein TypA, putative OS=Staphylococcus aureus (strain NCTC 8325) OX=93061 GN=SAOUHSC_01058 PE=4 SV=1	69.195	1	25	4.6439	3.7004	++
Q2FXI5	SAOUHSC_01861	Uncharacterized protein OS=Staphylococcus aureus (strain NCTC 8325) OX=93061 GN=SAOUHSC_01861 PE=3 SV=1	39.783	1	24	4.585	3.6439	++
Q2FY54	SAOUHSC_01611	Dihydrolipoamide acetyltransferase component of pyruvate dehydrogenase complex OS=Staphylococcus aureus (strain NCTC 8325) OX=93061 GN=SAOUHSC_01611 PE=3 SV=1	46.726	1	24	4.585	3.6439	++
Q2FXZ9	SAOUHSC_01676	UPF0365 protein SAOUHSC_01676 OS=Staphylococcus aureus (strain NCTC 8325) OX=93061 GN=SAOUHSC_01676 PE=3 SV=1	35.181	1	22	4.4594	3.5236	++
Q2FYS4	parC	DNA topoisomerase 4 subunit A OS=Staphylococcus aureus (strain NCTC 8325) OX=93061 GN=parC PE=1 SV=1	90.998	1	22	4.4594	3.5236	++
Q2FYS9	SAOUHSC_01347	Aconitate hydratase OS=Staphylococcus aureus (strain NCTC 8325) OX=93061 GN=SAOUHSC_01347 PE=3 SV=1	98.97	1	22	4.4594	3.5236	++
Q2FVC3	SAOUHSC_02790	Uncharacterized protein OS=Staphylococcus aureus (strain NCTC 8325) OX=93061 GN=SAOUHSC_02790 PE=4 SV=1	109.901	1	21	4.3923	3.4594	++
Q2FY21	SAOUHSC_01652	Penicillin-binding protein 3 OS=Staphylococcus aureus (strain NCTC 8325) OX=93061 GN=SAOUHSC_01652 PE=4 SV=1	77.238	1	21	4.3923	3.4594	++
Q2FZQ3	fabI	Enoyl-[acyl-carrier-protein] reductase [NADPH] FabI OS=Staphylococcus aureus (strain NCTC 8325) OX=93061 GN=fabI PE=1 SV=1	28.022	1	21	4.3923	3.4594	++
Q2FZY7	SAOUHSC_00847	ABC transporter, ATP-binding protein, putative OS=Staphylococcus aureus (strain NCTC 8325) OX=93061 GN=SAOUHSC_00847 PE=4 SV=1	28.275	1	21	4.3923	3.4594	++
Q2G283	hemL2	Glutamate-1-semialdehyde 2,1-aminomutase 2 OS=Staphylococcus aureus (strain NCTC 8325) OX=93061 GN=hemL2 PE=3 SV=2	46.756	1	21	4.3923	3.4594	++
Q2FXV9	alaS	Alanine--tRNA ligase OS=Staphylococcus aureus (strain NCTC 8325) OX=93061 GN=alaS PE=3 SV=1	98.52	1	20	4.3219	3.3923	++
Q2FYG1	gpsA	Glycerol-3-phosphate dehydrogenase [NAD(P)+] OS=Staphylococcus aureus (strain NCTC 8325) OX=93061 GN=gpsA PE=3 SV=1	36.071	1	20	4.3219	3.3923	++
Q2G2Q0	gyrA	DNA gyrase subunit A OS=Staphylococcus aureus (strain NCTC 8325) OX=93061 GN=gyrA PE=1 SV=1	99.351	3	58	4.273	4.9307	++
Q2FWJ5	SAOUHSC_02297	S1 RNA binding domain protein OS=Staphylococcus aureus (strain NCTC 8325) OX=93061 GN=SAOUHSC_02297 PE=4 SV=1	80.935	1	19	4.2479	3.3219	++
Q2FXI0	SAOUHSC_01867	D-alanine aminotransferase OS=Staphylococcus aureus (strain NCTC 8325) OX=93061 GN=SAOUHSC_01867 PE=3 SV=1	31.894	1	19	4.2479	3.3219	++
Q2FXN9	polA	DNA polymerase I OS=Staphylococcus aureus (strain NCTC 8325) OX=93061 GN=polA PE=3 SV=1	99.195	1	19	4.2479	3.3219	++
Q2FYJ2	ald1	Alanine dehydrogenase 1 OS=Staphylococcus aureus (strain NCTC 8325) OX=93061 GN=ald1 PE=3 SV=1	40.225	1	19	4.2479	3.3219	++
Q2G0P5	clpC	ATP-dependent Clp protease ATP-binding subunit ClpC OS=Staphylococcus aureus (strain NCTC 8325) OX=93061 GN=clpC PE=1 SV=1	91.037	1	19	4.2479	3.3219	++
Q2G2H4	SAOUHSC_00002	Beta sliding clamp OS=Staphylococcus aureus (strain NCTC 8325) OX=93061 GN=SAOUHSC_00002 PE=3 SV=1	41.914	1	19	4.2479	3.3219	++
Q2FZJ0	purL	Phosphoribosylformylglycinamidine synthase subunit PurL OS=Staphylococcus aureus (strain NCTC 8325) OX=93061 GN=purL PE=3 SV=1	79.536	1	18	4.1699	3.2479	++
Q2G0S2	prs	Ribose-phosphate pyrophosphokinase OS=Staphylococcus aureus (strain NCTC 8325) OX=93061 GN=prs PE=3 SV=1	35.284	1	18	4.1699	3.2479	++
Q2G1G2	SAOUHSC_00162	Type I restriction enzyme R Protein OS=Staphylococcus aureus (strain NCTC 8325) OX=93061 GN=SAOUHSC_00162 PE=3 SV=1	109.227	1	18	4.1699	3.2479	++
Q2FUQ2	mnmE	tRNA modification GTPase MnmE OS=Staphylococcus aureus (strain NCTC 8325) OX=93061 GN=mnmE PE=3 SV=1	51.341	1	17	4.0875	3.1699	++
Q2FWD6	SAOUHSC_02363	Putative aldehyde dehydrogenase OS=Staphylococcus aureus (strain NCTC 8325) OX=93061 GN=SAOUHSC_02363 PE=3 SV=1	51.969	1	17	4.0875	3.1699	++
Q2FWF4	murA	UDP-N-acetylglucosamine 1-carboxyvinyltransferase OS=Staphylococcus aureus (strain NCTC 8325) OX=93061 GN=murA PE=3 SV=1	44.941	1	17	4.0875	3.1699	++
Q2FYZ9	mutS	DNA mismatch repair protein MutS OS=Staphylococcus aureus (strain NCTC 8325) OX=93061 GN=mutS PE=3 SV=2	99.903	1	17	4.0875	3.1699	++
Q2FZU6	rocD	Ornithine aminotransferase OS=Staphylococcus aureus (strain NCTC 8325) OX=93061 GN=rocD PE=3 SV=1	43.418	1	17	4.0875	3.1699	++
Q2G024	rnr	Ribonuclease R OS=Staphylococcus aureus (strain NCTC 8325) OX=93061 GN=rnr PE=3 SV=1	90.436	1	17	4.0875	3.1699	++
Q2G0M5	SAOUHSC_00535	Uncharacterized epimerase/dehydratase SAOUHSC_00535 OS=Staphylococcus aureus (strain NCTC 8325) OX=93061 GN=SAOUHSC_00535 PE=3 SV=1	36.053	1	17	4.0875	3.1699	++
Q2FVB4	SAOUHSC_02820	ABC transporter domain-containing protein OS=Staphylococcus aureus (strain NCTC 8325) OX=93061 GN=SAOUHSC_02820 PE=4 SV=1	25.804	1	16	4	3.0875	++
Q2FVW4	SAOUHSC_02577	Putative 2-hydroxyacid dehydrogenase SAOUHSC_02577 OS=Staphylococcus aureus (strain NCTC 8325) OX=93061 GN=SAOUHSC_02577 PE=3 SV=1	34.675	1	16	4	3.0875	++
Q2FZC8	SAOUHSC_01104	Succinate dehydrogenase, flavoprotein chain TC0881, putative OS=Staphylococcus aureus (strain NCTC 8325) OX=93061 GN=SAOUHSC_01104 PE=4 SV=1	65.503	1	16	4	3.0875	++
Q2FZT5	addA	ATP-dependent helicase/nuclease subunit A OS=Staphylococcus aureus (strain NCTC 8325) OX=93061 GN=addA PE=3 SV=1	141.261	1	16	4	3.0875	++
Q93T05	mutL	DNA mismatch repair protein MutL OS=Staphylococcus aureus (strain NCTC 8325) OX=93061 GN=mutL PE=3 SV=2	76.855	1	16	4	3.0875	++
Q2G0L4	sdrD	Serine-aspartate repeat-containing protein D OS=Staphylococcus aureus (strain NCTC 8325) OX=93061 GN=sdrD PE=1 SV=1	146.087	3	47	3.9696	4.6439	++
Q2FV67	rocA	1-pyrroline-5-carboxylate dehydrogenase OS=Staphylococcus aureus (strain NCTC 8325) OX=93061 GN=rocA PE=3 SV=1	56.868	3	46	3.9386	4.6147	++
Q2FVV9	SAOUHSC_02582	Putative formate dehydrogenase SAOUHSC_02582 OS=Staphylococcus aureus (strain NCTC 8325) OX=93061 GN=SAOUHSC_02582 PE=3 SV=1	111.244	1	15	3.9069	3	++
Q2FWE5	glyA	Serine hydroxymethyltransferase OS=Staphylococcus aureus (strain NCTC 8325) OX=93061 GN=glyA PE=3 SV=1	45.172	1	15	3.9069	3	++
Q2FWY1	ppaC	Probable manganese-dependent inorganic pyrophosphatase OS=Staphylococcus aureus (strain NCTC 8325) OX=93061 GN=ppaC PE=3 SV=1	34.069	1	15	3.9069	3	++
Q2FXT8	secD	Multifunctional fusion protein OS=Staphylococcus aureus (strain NCTC 8325) OX=93061 GN=secD PE=3 SV=1	82.052	1	15	3.9069	3	++
Q2FY50	SAOUHSC_01615	DNA repair protein RecN OS=Staphylococcus aureus (strain NCTC 8325) OX=93061 GN=SAOUHSC_01615 PE=3 SV=1	64.322	1	15	3.9069	3	++
Q2FYU4	guaC	GMP reductase OS=Staphylococcus aureus (strain NCTC 8325) OX=93061 GN=guaC PE=3 SV=1	36.116	1	15	3.9069	3	++
Q2FZ09	recA	Protein RecA OS=Staphylococcus aureus (strain NCTC 8325) OX=93061 GN=recA PE=3 SV=1	34.878	2	30	3.9069	4	++
Q2FZ22	pyrH	Uridylate kinase OS=Staphylococcus aureus (strain NCTC 8325) OX=93061 GN=pyrH PE=1 SV=1	26.145	1	15	3.9069	3	++
Q2FZ73	carA	Carbamoyl-phosphate synthase small chain OS=Staphylococcus aureus (strain NCTC 8325) OX=93061 GN=carA PE=3 SV=1	40.394	1	15	3.9069	3	++
Q2G1B9	tarJ	Ribulose-5-phosphate reductase 1 OS=Staphylococcus aureus (strain NCTC 8325) OX=93061 GN=tarJ PE=1 SV=1	38.452	1	15	3.9069	3	++
Q2G1U3	SAOUHSC_00937	Oligoendopeptidase F OS=Staphylococcus aureus (strain NCTC 8325) OX=93061 GN=SAOUHSC_00937 PE=3 SV=1	69.819	2	30	3.9069	4	++
Q2G1X0	hly	Alpha-hemolysin OS=Staphylococcus aureus (strain NCTC 8325) OX=93061 GN=hly PE=1 SV=1	35.973	15	1	-3.9069	3	--
Q2FY35	gcvPB	Probable glycine dehydrogenase (decarboxylating) subunit 2 OS=Staphylococcus aureus (strain NCTC 8325) OX=93061 GN=gcvPB PE=3 SV=1	54.782	2	29	3.858	3.9542	++
Q2FV52	isaA	Probable transglycosylase IsaA OS=Staphylococcus aureus (strain NCTC 8325) OX=93061 GN=isaA PE=1 SV=1	24.203	1	14	3.8074	2.9069	++
Q2FWD4	murA	UDP-N-acetylglucosamine 1-carboxyvinyltransferase OS=Staphylococcus aureus (strain NCTC 8325) OX=93061 GN=murA PE=3 SV=1	45.075	1	14	3.8074	2.9069	++
Q2FY40	SAOUHSC_01626	Proline dipeptidase, putative OS=Staphylococcus aureus (strain NCTC 8325) OX=93061 GN=SAOUHSC_01626 PE=3 SV=1	39.338	1	14	3.8074	2.9069	++
Q2FZ05	SAOUHSC_01266	Uncharacterized protein OS=Staphylococcus aureus (strain NCTC 8325) OX=93061 GN=SAOUHSC_01266 PE=4 SV=1	64.556	1	14	3.8074	2.9069	++
Q2FZT4	SAOUHSC_00906	Uncharacterized protein SAOUHSC_00906 OS=Staphylococcus aureus (strain NCTC 8325) OX=93061 GN=SAOUHSC_00906 PE=3 SV=1	33.113	1	14	3.8074	2.9069	++
Q2FZV7	SAOUHSC_00878	NADH dehydrogenase-like protein SAOUHSC_00878 OS=Staphylococcus aureus (strain NCTC 8325) OX=93061 GN=SAOUHSC_00878 PE=1 SV=1	44.104	1	14	3.8074	2.9069	++
Q2G077	SAOUHSC_00743	Ribonucleotide-disphosphate reductase beta chain, putative OS=Staphylococcus aureus (strain NCTC 8325) OX=93061 GN=SAOUHSC_00743 PE=4 SV=1	37.513	1	14	3.8074	2.9069	++
Q2G078	SAOUHSC_00742	Ribonucleoside-diphosphate reductase OS=Staphylococcus aureus (strain NCTC 8325) OX=93061 GN=SAOUHSC_00742 PE=3 SV=1	82.605	1	14	3.8074	2.9069	++
Q2G0X5	SAOUHSC_00398	Restriction modification system specificity subunit, putative OS=Staphylococcus aureus (strain NCTC 8325) OX=93061 GN=SAOUHSC_00398 PE=4 SV=1	47.136	1	14	3.8074	2.9069	++
Q2G155	lip2	Lipase 2 OS=Staphylococcus aureus (strain NCTC 8325) OX=93061 GN=lip2 PE=1 SV=1	76.388	14	1	-3.8074	2.9069	--
Q2G221	SAOUHSC_02978	Phage infection protein, putative OS=Staphylococcus aureus (strain NCTC 8325) OX=93061 GN=SAOUHSC_02978 PE=4 SV=1	108.716	1	14	3.8074	2.9069	++
Q2G2L2	SAOUHSC_00637	ABC transporter domain-containing protein OS=Staphylococcus aureus (strain NCTC 8325) OX=93061 GN=SAOUHSC_00637 PE=4 SV=1	28.024	1	14	3.8074	2.9069	++
O52582	cdr	Coenzyme A disulfide reductase OS=Staphylococcus aureus (strain NCTC 8325) OX=93061 GN=cdr PE=1 SV=3	49.241	1	13	3.7004	2.8074	++
P0A0J0	sigA	RNA polymerase sigma factor SigA OS=Staphylococcus aureus (strain NCTC 8325) OX=93061 GN=sigA PE=1 SV=1	42.171	1	13	3.7004	2.8074	++
Q2FVX4	SAOUHSC_02549	Molybdenum ABC transporter, periplasmic molybdate-binding protein OS=Staphylococcus aureus (strain NCTC 8325) OX=93061 GN=SAOUHSC_02549 PE=4 SV=1	29.051	1	13	3.7004	2.8074	++
Q2FWD3	SAOUHSC_02366	Uncharacterized protein OS=Staphylococcus aureus (strain NCTC 8325) OX=93061 GN=SAOUHSC_02366 PE=4 SV=1	30.836	1	13	3.7004	2.8074	++
Q2FWH3	ddl	D-alanine--D-alanine ligase OS=Staphylococcus aureus (strain NCTC 8325) OX=93061 GN=ddl PE=3 SV=1	40.231	1	13	3.7004	2.8074	++
Q2FY01	SAOUHSC_01673	PhoH domain-containing protein OS=Staphylococcus aureus (strain NCTC 8325) OX=93061 GN=SAOUHSC_01673 PE=4 SV=1	34.913	1	13	3.7004	2.8074	++
Q2FY43	SAOUHSC_01623	Biotin carboxylase OS=Staphylococcus aureus (strain NCTC 8325) OX=93061 GN=SAOUHSC_01623 PE=4 SV=1	50.049	1	13	3.7004	2.8074	++
Q2FYJ0	SAOUHSC_01455	Uncharacterized protein OS=Staphylococcus aureus (strain NCTC 8325) OX=93061 GN=SAOUHSC_01455 PE=4 SV=1	133.108	1	13	3.7004	2.8074	++
Q2G046	uvrA	UvrABC system protein A OS=Staphylococcus aureus (strain NCTC 8325) OX=93061 GN=uvrA PE=3 SV=1	105.368	1	13	3.7004	2.8074	++
Q2G0X6	SAOUHSC_00397	Type I restriction-modification system, M subunit OS=Staphylococcus aureus (strain NCTC 8325) OX=93061 GN=SAOUHSC_00397 PE=4 SV=1	56.139	1	13	3.7004	2.8074	++
Q2G1Y0	ligA	DNA ligase OS=Staphylococcus aureus (strain NCTC 8325) OX=93061 GN=ligA PE=3 SV=1	75.081	1	13	3.7004	2.8074	++
Q2G2S6	prsA	Foldase protein PrsA OS=Staphylococcus aureus (strain NCTC 8325) OX=93061 GN=prsA PE=3 SV=1	35.638	1	13	3.7004	2.8074	++
Q2FXL6	SAOUHSC_01819	Putative universal stress protein SAOUHSC_01819 OS=Staphylococcus aureus (strain NCTC 8325) OX=93061 GN=SAOUHSC_01819 PE=3 SV=1	18.475	3	37	3.6245	4.3219	++
P60393	rsmH	Ribosomal RNA small subunit methyltransferase H OS=Staphylococcus aureus (strain NCTC 8325) OX=93061 GN=rsmH PE=3 SV=1	35.682	1	12	3.585	2.7004	++
Q2FV02	SAOUHSC_02942	Anaerobic ribonucleoside-triphosphate reductase, putative OS=Staphylococcus aureus (strain NCTC 8325) OX=93061 GN=SAOUHSC_02942 PE=4 SV=1	70.48	1	12	3.585	2.7004	++
Q2FVQ0	SAOUHSC_02652	PKS_ER domain-containing protein OS=Staphylococcus aureus (strain NCTC 8325) OX=93061 GN=SAOUHSC_02652 PE=4 SV=1	32.866	1	12	3.585	2.7004	++
Q2FVQ2	SAOUHSC_02650	Uncharacterized lipoprotein SAOUHSC_02650 OS=Staphylococcus aureus (strain NCTC 8325) OX=93061 GN=SAOUHSC_02650 PE=3 SV=1	23.362	1	12	3.585	2.7004	++
Q2FVY0	SAOUHSC_02542	Molybdopterin molybdenumtransferase OS=Staphylococcus aureus (strain NCTC 8325) OX=93061 GN=SAOUHSC_02542 PE=3 SV=1	45.017	1	12	3.585	2.7004	++
Q2FWB7	SAOUHSC_02381	Ferritin domain-containing protein OS=Staphylococcus aureus (strain NCTC 8325) OX=93061 GN=SAOUHSC_02381 PE=3 SV=1	16.692	1	12	3.585	2.7004	++
Q2FWD1	pyrG	CTP synthase OS=Staphylococcus aureus (strain NCTC 8325) OX=93061 GN=pyrG PE=3 SV=1	59.982	1	12	3.585	2.7004	++
Q2FXK8	ezrA	Septation ring formation regulator EzrA OS=Staphylococcus aureus (strain NCTC 8325) OX=93061 GN=ezrA PE=3 SV=1	66.247	1	12	3.585	2.7004	++
Q2FXR4	hemL1	Glutamate-1-semialdehyde 2,1-aminomutase 1 OS=Staphylococcus aureus (strain NCTC 8325) OX=93061 GN=hemL1 PE=3 SV=1	46.388	1	12	3.585	2.7004	++
Q2FZ31	trmFO	Methylenetetrahydrofolate--tRNA-(uracil-5-)-methyltransferase TrmFO OS=Staphylococcus aureus (strain NCTC 8325) OX=93061 GN=trmFO PE=3 SV=1	48.371	1	12	3.585	2.7004	++
Q2FZG9	rnj1	Ribonuclease J 1 OS=Staphylococcus aureus (strain NCTC 8325) OX=93061 GN=rnj1 PE=1 SV=1	62.669	2	24	3.585	3.7004	++
Q2G0L2	SAOUHSC_00548	Glycos_transf_1 domain-containing protein OS=Staphylococcus aureus (strain NCTC 8325) OX=93061 GN=SAOUHSC_00548 PE=4 SV=1	58.418	1	12	3.585	2.7004	++
Q2G1H0	SAOUHSC_00153	Indolepyruvate decarboxylase, putative OS=Staphylococcus aureus (strain NCTC 8325) OX=93061 GN=SAOUHSC_00153 PE=3 SV=1	60.538	1	12	3.585	2.7004	++
Q2G1U1	SAOUHSC_01175	Fibronectin-binding protein A-related OS=Staphylococcus aureus (strain NCTC 8325) OX=93061 GN=SAOUHSC_01175 PE=4 SV=1	65.784	1	12	3.585	2.7004	++
Q2G245	SAOUHSC_01854	Uncharacterized protein OS=Staphylococcus aureus (strain NCTC 8325) OX=93061 GN=SAOUHSC_01854 PE=4 SV=1	55.091	1	12	3.585	2.7004	++
Q2G264	SAOUHSC_01180	Uncharacterized protein OS=Staphylococcus aureus (strain NCTC 8325) OX=93061 GN=SAOUHSC_01180 PE=4 SV=1	35.907	1	12	3.585	2.7004	++
Q2FVK5	sbi	Immunoglobulin-binding protein Sbi OS=Staphylococcus aureus (strain NCTC 8325) OX=93061 GN=sbi PE=1 SV=1	50.07	13	155	3.5757	6.3923	++
Q2FZ25	rpsB	30S ribosomal protein S2 OS=Staphylococcus aureus (strain NCTC 8325) OX=93061 GN=rpsB PE=1 SV=2	29.094	3	34	3.5025	4.2095	++
Q2FV76	SAOUHSC_02860	HMG-CoA synthase, putative OS=Staphylococcus aureus (strain NCTC 8325) OX=93061 GN=SAOUHSC_02860 PE=4 SV=1	43.206	1	11	3.4594	2.585	++
Q2FVM2	SAOUHSC_02680	Nitrate reductase, beta subunit OS=Staphylococcus aureus (strain NCTC 8325) OX=93061 GN=SAOUHSC_02680 PE=4 SV=1	55.22	1	11	3.4594	2.585	++
Q2FVQ5	mqo	Probable malate:quinone oxidoreductase OS=Staphylococcus aureus (strain NCTC 8325) OX=93061 GN=mqo PE=3 SV=1	54.814	1	11	3.4594	2.585	++
Q2FWD7	rho	Transcription termination factor Rho OS=Staphylococcus aureus (strain NCTC 8325) OX=93061 GN=rho PE=3 SV=1	49.97	1	11	3.4594	2.585	++
Q2FWN4	groL	60 kDa chaperonin OS=Staphylococcus aureus (strain NCTC 8325) OX=93061 GN=groL PE=3 SV=1	57.664	1	11	3.4594	2.585	++
Q2FXQ6	tig	Trigger factor OS=Staphylococcus aureus (strain NCTC 8325) OX=93061 GN=tig PE=3 SV=1	48.609	1	11	3.4594	2.585	++
Q2FXU5	aspS	Aspartate--tRNA ligase OS=Staphylococcus aureus (strain NCTC 8325) OX=93061 GN=aspS PE=3 SV=1	66.629	1	11	3.4594	2.585	++
Q2FY53	SAOUHSC_01612	2-oxoisovalerate dehydrogenase, E1 component, beta subunit, putative OS=Staphylococcus aureus (strain NCTC 8325) OX=93061 GN=SAOUHSC_01612 PE=4 SV=1	36.061	1	11	3.4594	2.585	++
Q2FYF9	SAOUHSC_01493	30S ribosomal protein S1, putative OS=Staphylococcus aureus (strain NCTC 8325) OX=93061 GN=SAOUHSC_01493 PE=4 SV=1	43.287	1	11	3.4594	2.585	++
Q2FYL3	SAOUHSC_01427	PDZ domain-containing protein OS=Staphylococcus aureus (strain NCTC 8325) OX=93061 GN=SAOUHSC_01427 PE=3 SV=1	55.261	1	11	3.4594	2.585	++
Q2FZR9	SAOUHSC_00921	3-oxoacyl-[acyl-carrier-protein] synthase 2 OS=Staphylococcus aureus (strain NCTC 8325) OX=93061 GN=SAOUHSC_00921 PE=3 SV=1	43.739	1	11	3.4594	2.585	++
Q2G0L1	folE2	GTP cyclohydrolase FolE2 OS=Staphylococcus aureus (strain NCTC 8325) OX=93061 GN=folE2 PE=3 SV=1	33.482	1	11	3.4594	2.585	++
Q2G1G8	ptsG	PTS system glucose-specific EIICBA component OS=Staphylococcus aureus (strain NCTC 8325) OX=93061 GN=ptsG PE=3 SV=2	73.925	1	11	3.4594	2.585	++
Q2G0Y6	guaA	GMP synthase [glutamine-hydrolyzing] OS=Staphylococcus aureus (strain NCTC 8325) OX=93061 GN=guaA PE=3 SV=1	58.23	2	21	3.3923	3.5236	++
Q2G1Y5	ldh2	L-lactate dehydrogenase 2 OS=Staphylococcus aureus (strain NCTC 8325) OX=93061 GN=ldh2 PE=3 SV=1	34.42	2	21	3.3923	3.5236	++
P0C0V7	glmM	Phosphoglucosamine mutase OS=Staphylococcus aureus (strain NCTC 8325) OX=93061 GN=glmM PE=1 SV=1	49.266	1	10	3.3219	2.4594	++
Q2FV74	clpL	ATP-dependent Clp protease ATP-binding subunit ClpL OS=Staphylococcus aureus (strain NCTC 8325) OX=93061 GN=clpL PE=2 SV=1	77.836	1	10	3.3219	2.4594	++
Q2FW95	SAOUHSC_02404	Uncharacterized protein OS=Staphylococcus aureus (strain NCTC 8325) OX=93061 GN=SAOUHSC_02404 PE=4 SV=1	263.018	10	1	-3.3219	2.4594	--
Q2FWC1	pdp	Pyrimidine-nucleoside phosphorylase OS=Staphylococcus aureus (strain NCTC 8325) OX=93061 GN=pdp PE=3 SV=1	46.308	1	10	3.3219	2.4594	++
Q2FWJ1	SAOUHSC_02301	SigmaB regulation protein RsbU, putative OS=Staphylococcus aureus (strain NCTC 8325) OX=93061 GN=SAOUHSC_02301 PE=4 SV=1	30.071	1	10	3.3219	2.4594	++
Q2FWW9	SAOUHSC_02152	ABC transporter, ATP-binding protein, putative OS=Staphylococcus aureus (strain NCTC 8325) OX=93061 GN=SAOUHSC_02152 PE=4 SV=1	32.952	1	10	3.3219	2.4594	++
Q2FWZ9	SAOUHSC_02107	UDP-N-acetylmuramyl tripeptide synthetase, putative OS=Staphylococcus aureus (strain NCTC 8325) OX=93061 GN=SAOUHSC_02107 PE=4 SV=1	49.266	1	10	3.3219	2.4594	++
Q2FXD1	SAOUHSC_01932	Type I restriction-modification enzyme, S subunit, EcoA family, putative OS=Staphylococcus aureus (strain NCTC 8325) OX=93061 GN=SAOUHSC_01932 PE=4 SV=1	46.441	1	10	3.3219	2.4594	++
Q2FXJ5	tyrS	Tyrosine--tRNA ligase OS=Staphylococcus aureus (strain NCTC 8325) OX=93061 GN=tyrS PE=3 SV=1	47.598	1	10	3.3219	2.4594	++
Q2FXY7	lepA	Elongation factor 4 OS=Staphylococcus aureus (strain NCTC 8325) OX=93061 GN=lepA PE=1 SV=1	68.175	1	10	3.3219	2.4594	++
Q2FYG0	der	GTPase Der OS=Staphylococcus aureus (strain NCTC 8325) OX=93061 GN=der PE=3 SV=1	48.98	1	10	3.3219	2.4594	++
Q2FYI6	SAOUHSC_01460	THUMP domain-containing protein OS=Staphylococcus aureus (strain NCTC 8325) OX=93061 GN=SAOUHSC_01460 PE=3 SV=1	43.333	1	10	3.3219	2.4594	++
Q2FZ06	SAOUHSC_01265	Uncharacterized protein OS=Staphylococcus aureus (strain NCTC 8325) OX=93061 GN=SAOUHSC_01265 PE=4 SV=1	29.875	1	10	3.3219	2.4594	++
Q2FZ67	SAOUHSC_01184	16S rRNA (cytosine(967)-C(5))-methyltransferase OS=Staphylococcus aureus (strain NCTC 8325) OX=93061 GN=SAOUHSC_01184 PE=3 SV=1	50.114	1	10	3.3219	2.4594	++
Q2FZ92	murD	UDP-N-acetylmuramoylalanine--D-glutamate ligase OS=Staphylococcus aureus (strain NCTC 8325) OX=93061 GN=murD PE=3 SV=1	49.844	1	10	3.3219	2.4594	++
Q2FZA4	SAOUHSC_01135	Uncharacterized protein OS=Staphylococcus aureus (strain NCTC 8325) OX=93061 GN=SAOUHSC_01135 PE=4 SV=1	4.496	10	1	-3.3219	2.4594	--
Q2FZT6	addB	ATP-dependent helicase/deoxyribonuclease subunit B OS=Staphylococcus aureus (strain NCTC 8325) OX=93061 GN=addB PE=3 SV=1	134.505	1	10	3.3219	2.4594	++
Q2G0Q1	pdxS	Pyridoxal 5'-phosphate synthase subunit PdxS OS=Staphylococcus aureus (strain NCTC 8325) OX=93061 GN=pdxS PE=3 SV=1	31.993	2	20	3.3219	3.4594	++
Q2G0R8	mfd	Transcription-repair-coupling factor OS=Staphylococcus aureus (strain NCTC 8325) OX=93061 GN=mfd PE=3 SV=1	134.219	1	10	3.3219	2.4594	++
Q2G1J0	aldA	Putative aldehyde dehydrogenase AldA OS=Staphylococcus aureus (strain NCTC 8325) OX=93061 GN=aldA PE=3 SV=1	53.659	4	40	3.3219	4.4594	++
Q2G2S0	purB	Adenylosuccinate lyase OS=Staphylococcus aureus (strain NCTC 8325) OX=93061 GN=purB PE=3 SV=1	49.603	3	30	3.3219	4.0444	++
Q53727	pcrA	ATP-dependent DNA helicase PcrA OS=Staphylococcus aureus (strain NCTC 8325) OX=93061 GN=pcrA PE=1 SV=3	84.074	1	10	3.3219	2.4594	++
Q93Q23	mgt	Monofunctional glycosyltransferase OS=Staphylococcus aureus (strain NCTC 8325) OX=93061 GN=mgt PE=1 SV=2	31.46	1	10	3.3219	2.4594	++
Q2FVB2	fbp	Fructose-1,6-bisphosphatase class 3 OS=Staphylococcus aureus (strain NCTC 8325) OX=93061 GN=fbp PE=3 SV=1	76.175	3	29	3.273	4	++
Q2G0G1	adh	Alcohol dehydrogenase OS=Staphylococcus aureus (strain NCTC 8325) OX=93061 GN=adh PE=3 SV=1	36.048	2	19	3.2479	3.3923	++
Q2FXM9	pyk	Pyruvate kinase OS=Staphylococcus aureus (strain NCTC 8325) OX=93061 GN=pyk PE=3 SV=1	63.102	9	84	3.2224	5.5392	++
Q2FYT8	SAOUHSC_01337	Transketolase OS=Staphylococcus aureus (strain NCTC 8325) OX=93061 GN=SAOUHSC_01337 PE=3 SV=1	68.359	3	28	3.2224	3.9542	++
Q2FVL4	SAOUHSC_02697	Amino acid ABC transporter, ATP-binding protein, putative OS=Staphylococcus aureus (strain NCTC 8325) OX=93061 GN=SAOUHSC_02697 PE=4 SV=1	27.242	1	9	3.1699	2.3219	++
Q2FW22	rplR	50S ribosomal protein L18 OS=Staphylococcus aureus (strain NCTC 8325) OX=93061 GN=rplR PE=1 SV=1	13.097	1	9	3.1699	2.3219	++
Q2FWH4	murF	UDP-N-acetylmuramoyl-tripeptide--D-alanyl-D-alanine ligase OS=Staphylococcus aureus (strain NCTC 8325) OX=93061 GN=murF PE=3 SV=1	50.053	1	9	3.1699	2.3219	++
Q2FXE2	SAOUHSC_01907	Aldo_ket_red domain-containing protein OS=Staphylococcus aureus (strain NCTC 8325) OX=93061 GN=SAOUHSC_01907 PE=4 SV=1	31.472	1	9	3.1699	2.3219	++
Q2FXJ6	SAOUHSC_01838	PDZ domain-containing protein OS=Staphylococcus aureus (strain NCTC 8325) OX=93061 GN=SAOUHSC_01838 PE=4 SV=1	45.803	2	18	3.1699	3.3219	++
Q2FXL5	ackA	Acetate kinase OS=Staphylococcus aureus (strain NCTC 8325) OX=93061 GN=ackA PE=3 SV=1	44.043	1	9	3.1699	2.3219	++
Q2FY81	SAOUHSC_01584	Uncharacterized protein OS=Staphylococcus aureus (strain NCTC 8325) OX=93061 GN=SAOUHSC_01584 PE=4 SV=1	33.577	1	9	3.1699	2.3219	++
Q2FYP2	SAOUHSC_01392	ABC transporter, ATP-binding protein, putative OS=Staphylococcus aureus (strain NCTC 8325) OX=93061 GN=SAOUHSC_01392 PE=4 SV=1	60.256	1	9	3.1699	2.3219	++
Q2FYT3	sbcC	Nuclease SbcCD subunit C OS=Staphylococcus aureus (strain NCTC 8325) OX=93061 GN=sbcC PE=1 SV=2	117.275	1	9	3.1699	2.3219	++
Q2FZ58	SAOUHSC_01193	Uncharacterized protein SAOUHSC_01193 OS=Staphylococcus aureus (strain NCTC 8325) OX=93061 GN=SAOUHSC_01193 PE=4 SV=1	60.516	1	9	3.1699	2.3219	++
Q2FZ78	SAOUHSC_01163	Pseudouridine synthase OS=Staphylococcus aureus (strain NCTC 8325) OX=93061 GN=SAOUHSC_01163 PE=3 SV=1	34.604	1	9	3.1699	2.3219	++
Q2FZY6	SAOUHSC_00848	Uncharacterized protein OS=Staphylococcus aureus (strain NCTC 8325) OX=93061 GN=SAOUHSC_00848 PE=4 SV=1	48.549	1	9	3.1699	2.3219	++
Q2G0L3	SAOUHSC_00547	Glycos_transf_1 domain-containing protein OS=Staphylococcus aureus (strain NCTC 8325) OX=93061 GN=SAOUHSC_00547 PE=4 SV=1	57.193	1	9	3.1699	2.3219	++
Q2G0P6	mcsB	Protein-arginine kinase OS=Staphylococcus aureus (strain NCTC 8325) OX=93061 GN=mcsB PE=1 SV=1	38.61	1	9	3.1699	2.3219	++
Q2G1E5	SAOUHSC_00180	Uncharacterized protein OS=Staphylococcus aureus (strain NCTC 8325) OX=93061 GN=SAOUHSC_00180 PE=4 SV=1	38.557	1	9	3.1699	2.3219	++
Q2G248	SAOUHSC_01852	Chorismate mutase domain-containing protein OS=Staphylococcus aureus (strain NCTC 8325) OX=93061 GN=SAOUHSC_01852 PE=4 SV=1	40.618	1	9	3.1699	2.3219	++
Q2G295	SAOUHSC_01850	Catabolite control protein A OS=Staphylococcus aureus (strain NCTC 8325) OX=93061 GN=SAOUHSC_01850 PE=4 SV=1	36.06	1	9	3.1699	2.3219	++
Q2G2Q1	rpsO	30S ribosomal protein S15 OS=Staphylococcus aureus (strain NCTC 8325) OX=93061 GN=rpsO PE=1 SV=1	10.608	1	9	3.1699	2.3219	++
lukS-PV	lukS-PV	lukS-PV	32.315	9	1	-3.1699	2.3219	--
Q2G0N1	fusA	Elongation factor G OS=Staphylococcus aureus (strain NCTC 8325) OX=93061 GN=fusA PE=1 SV=3	76.612	13	113	3.1197	5.9773	++
Q2FV16	mqo	Probable malate:quinone oxidoreductase OS=Staphylococcus aureus (strain NCTC 8325) OX=93061 GN=mqo PE=3 SV=1	55.999	7	57	3.0255	5	++
P95689	serS	Serine--tRNA ligase OS=Staphylococcus aureus (strain NCTC 8325) OX=93061 GN=serS PE=3 SV=1	48.64	1	8	3	2.1699	++
Q2FV54	oatA	O-acetyltransferase OatA OS=Staphylococcus aureus (strain NCTC 8325) OX=93061 GN=oatA PE=3 SV=1	69.099	1	8	3	2.1699	++
Q2FVC1	pgcA	Phosphoglucomutase OS=Staphylococcus aureus (strain NCTC 8325) OX=93061 GN=pgcA PE=1 SV=2	62.377	1	8	3	2.1699	++
Q2FVI6	SAOUHSC_02724	Uncharacterized protein OS=Staphylococcus aureus (strain NCTC 8325) OX=93061 GN=SAOUHSC_02724 PE=4 SV=1	25.799	1	8	3	2.1699	++
Q2FW21	rplF	50S ribosomal protein L6 OS=Staphylococcus aureus (strain NCTC 8325) OX=93061 GN=rplF PE=1 SV=1	19.787	1	8	3	2.1699	++
Q2FX14	SAOUHSC_02092	Aminopeptidase PepS, putative OS=Staphylococcus aureus (strain NCTC 8325) OX=93061 GN=SAOUHSC_02092 PE=4 SV=1	47.118	1	8	3	2.1699	++
Q2FX98	SAOUHSC_01979	HTH cro/C1-type domain-containing protein OS=Staphylococcus aureus (strain NCTC 8325) OX=93061 GN=SAOUHSC_01979 PE=4 SV=1	17.798	1	8	3	2.1699	++
Q2FXJ2	isdH	Iron-regulated surface determinant protein H OS=Staphylococcus aureus (strain NCTC 8325) OX=93061 GN=isdH PE=2 SV=1	100.947	1	8	3	2.1699	++
Q2FXQ7	clpX	ATP-dependent Clp protease ATP-binding subunit ClpX OS=Staphylococcus aureus (strain NCTC 8325) OX=93061 GN=clpX PE=3 SV=1	46.297	1	8	3	2.1699	++
Q2FXT1	obg	GTPase Obg OS=Staphylococcus aureus (strain NCTC 8325) OX=93061 GN=obg PE=3 SV=1	47.235	1	8	3	2.1699	++
Q2FXT4	ruvB	Holliday junction ATP-dependent DNA helicase RuvB OS=Staphylococcus aureus (strain NCTC 8325) OX=93061 GN=ruvB PE=3 SV=1	37.718	1	8	3	2.1699	++
Q2FXU7	SAOUHSC_01735	ThiF domain-containing protein OS=Staphylococcus aureus (strain NCTC 8325) OX=93061 GN=SAOUHSC_01735 PE=4 SV=1	28.641	1	8	3	2.1699	++
Q2FYJ1	SAOUHSC_01454	53EXOc domain-containing protein OS=Staphylococcus aureus (strain NCTC 8325) OX=93061 GN=SAOUHSC_01454 PE=4 SV=1	33.402	1	8	3	2.1699	++
Q2FZ16	SAOUHSC_01255	Peptidase_M16_C domain-containing protein OS=Staphylococcus aureus (strain NCTC 8325) OX=93061 GN=SAOUHSC_01255 PE=4 SV=1	48.618	1	8	3	2.1699	++
Q2FZ23	tsf	Elongation factor Ts OS=Staphylococcus aureus (strain NCTC 8325) OX=93061 GN=tsf PE=3 SV=1	32.494	1	8	3	2.1699	++
Q2FZ53	SAOUHSC_01199	3-oxoacyl-(Acyl-carrier-protein) reductase, putative OS=Staphylococcus aureus (strain NCTC 8325) OX=93061 GN=SAOUHSC_01199 PE=1 SV=1	25.887	1	8	3	2.1699	++
Q2FZ55	plsX	Phosphate acyltransferase OS=Staphylococcus aureus (strain NCTC 8325) OX=93061 GN=plsX PE=3 SV=1	35.431	1	8	3	2.1699	++
Q2FZ64	SAOUHSC_01187	Uncharacterized protein OS=Staphylococcus aureus (strain NCTC 8325) OX=93061 GN=SAOUHSC_01187 PE=4 SV=1	74.363	1	8	3	2.1699	++
Q2FZC6	murI	Glutamate racemase OS=Staphylococcus aureus (strain NCTC 8325) OX=93061 GN=murI PE=3 SV=1	29.698	1	8	3	2.1699	++
Q2FZD3	mutS2	Endonuclease MutS2 OS=Staphylococcus aureus (strain NCTC 8325) OX=93061 GN=mutS2 PE=3 SV=1	88.661	1	8	3	2.1699	++
Q2FZJ4	purK	N5-carboxyaminoimidazole ribonucleotide synthase OS=Staphylococcus aureus (strain NCTC 8325) OX=93061 GN=purK PE=3 SV=1	42.493	2	16	3	3.1699	++
Q2FZQ7	trpS	Tryptophan--tRNA ligase OS=Staphylococcus aureus (strain NCTC 8325) OX=93061 GN=trpS PE=3 SV=1	36.909	1	8	3	2.1699	++
Q2G039	SAOUHSC_00787	Nucleotide-binding protein SAOUHSC_00787 OS=Staphylococcus aureus (strain NCTC 8325) OX=93061 GN=SAOUHSC_00787 PE=3 SV=2	34.812	1	8	3	2.1699	++
Q2G055	hpf	Ribosome hibernation promotion factor OS=Staphylococcus aureus (strain NCTC 8325) OX=93061 GN=hpf PE=1 SV=1	22.213	1	8	3	2.1699	++
Q2G065	SAOUHSC_00756	Uncharacterized protein OS=Staphylococcus aureus (strain NCTC 8325) OX=93061 GN=SAOUHSC_00756 PE=4 SV=1	41.798	1	8	3	2.1699	++
Q2G0F8	argS	Arginine--tRNA ligase OS=Staphylococcus aureus (strain NCTC 8325) OX=93061 GN=argS PE=3 SV=1	62.381	1	8	3	2.1699	++
Q2G0W9	SAOUHSC_00405	Uncharacterized lipoprotein SAOUHSC_00405 OS=Staphylococcus aureus (strain NCTC 8325) OX=93061 GN=SAOUHSC_00405 PE=3 SV=2	31.468	1	8	3	2.1699	++
Q2G268	SAOUHSC_01178	Coenzyme A biosynthesis bifunctional protein CoaBC OS=Staphylococcus aureus (strain NCTC 8325) OX=93061 GN=SAOUHSC_01178 PE=3 SV=1	44.14	1	8	3	2.1699	++
Q2G2G4	SAOUHSC_01055	Inositol monophosphatase family protein, putative OS=Staphylococcus aureus (strain NCTC 8325) OX=93061 GN=SAOUHSC_01055 PE=4 SV=1	30.471	1	8	3	2.1699	++
Q2G2H5	dnaA	Chromosomal replication initiator protein DnaA OS=Staphylococcus aureus (strain NCTC 8325) OX=93061 GN=dnaA PE=3 SV=1	51.966	1	8	3	2.1699	++
Q2G2J2	ssaA2	Staphylococcal secretory antigen ssaA2 OS=Staphylococcus aureus (strain NCTC 8325) OX=93061 GN=ssaA2 PE=1 SV=1	29.327	3	24	3	3.7549	++
Q2G2S8	SAOUHSC_01974	AAA_27 domain-containing protein OS=Staphylococcus aureus (strain NCTC 8325) OX=93061 GN=SAOUHSC_01974 PE=4 SV=1	114.421	1	8	3	2.1699	++
Q2FYM2	odhB	Dihydrolipoyllysine-residue succinyltransferase component of 2-oxoglutarate dehydrogenase complex OS=Staphylococcus aureus (strain NCTC 8325) OX=93061 GN=odhB PE=3 SV=1	46.673	4	31	2.9542	4.1293	++
Q2FW20	rpsH	30S ribosomal protein S8 OS=Staphylococcus aureus (strain NCTC 8325) OX=93061 GN=rpsH PE=1 SV=1	14.831	3	23	2.9386	3.7004	++
Q2FZ19	rnj2	Ribonuclease J 2 OS=Staphylococcus aureus (strain NCTC 8325) OX=93061 GN=rnj2 PE=1 SV=2	62.604	2	15	2.9069	3.0875	++
O50581	recG	ATP-dependent DNA helicase RecG OS=Staphylococcus aureus (strain NCTC 8325) OX=93061 GN=recG PE=3 SV=1	78.343	1	7	2.8074	2	++
Q2FUX7	arcA	Arginine deiminase OS=Staphylococcus aureus (strain NCTC 8325) OX=93061 GN=arcA PE=3 SV=1	46.915	1	7	2.8074	2	++
Q2FV11	betA	Oxygen-dependent choline dehydrogenase OS=Staphylococcus aureus (strain NCTC 8325) OX=93061 GN=betA PE=3 SV=1	63.61	1	7	2.8074	2	++
Q2FV77	SAOUHSC_02859	3-hydroxy-3-methylglutaryl coenzyme A reductase OS=Staphylococcus aureus (strain NCTC 8325) OX=93061 GN=SAOUHSC_02859 PE=3 SV=1	46.237	1	7	2.8074	2	++
Q2FV86	SAOUHSC_02849	Pyruvate oxidase, putative OS=Staphylococcus aureus (strain NCTC 8325) OX=93061 GN=SAOUHSC_02849 PE=3 SV=1	63.757	1	7	2.8074	2	++
Q2FVD5	SAOUHSC_02778	Uncharacterized oxidoreductase SAOUHSC_02778 OS=Staphylococcus aureus (strain NCTC 8325) OX=93061 GN=SAOUHSC_02778 PE=3 SV=1	24.604	1	7	2.8074	2	++
Q2FVP8	SAOUHSC_02654	Ferredoxin--NADP reductase OS=Staphylococcus aureus (strain NCTC 8325) OX=93061 GN=SAOUHSC_02654 PE=1 SV=1	38.23	1	7	2.8074	2	++
Q2FVW0	SAOUHSC_02581	Uncharacterized protein OS=Staphylococcus aureus (strain NCTC 8325) OX=93061 GN=SAOUHSC_02581 PE=4 SV=1	17.478	1	7	2.8074	2	++
Q2FWE7	atpH	ATP synthase subunit delta OS=Staphylococcus aureus (strain NCTC 8325) OX=93061 GN=atpH PE=3 SV=1	20.498	1	7	2.8074	2	++
Q2FWV5	chp	Chemotaxis inhibitory protein OS=Staphylococcus aureus (strain NCTC 8325) OX=93061 GN=chp PE=1 SV=1	17.04	7	1	-2.8074	2	--
Q2FXT6	tgt	Queuine tRNA-ribosyltransferase OS=Staphylococcus aureus (strain NCTC 8325) OX=93061 GN=tgt PE=3 SV=1	43.31	1	7	2.8074	2	++
Q2FY71	SAOUHSC_01594	Aldo_ket_red domain-containing protein OS=Staphylococcus aureus (strain NCTC 8325) OX=93061 GN=SAOUHSC_01594 PE=4 SV=1	33.506	1	7	2.8074	2	++
Q2FYI5	gpsB	Cell cycle protein GpsB OS=Staphylococcus aureus (strain NCTC 8325) OX=93061 GN=gpsB PE=3 SV=1	13.151	1	7	2.8074	2	++
Q2FZ28	hslU	ATP-dependent protease ATPase subunit HslU OS=Staphylococcus aureus (strain NCTC 8325) OX=93061 GN=hslU PE=3 SV=1	52.315	2	14	2.8074	3	++
Q2FZ32	topA	DNA topoisomerase 1 OS=Staphylococcus aureus (strain NCTC 8325) OX=93061 GN=topA PE=3 SV=2	79.113	1	7	2.8074	2	++
Q2FZ37	sucC	Succinate--CoA ligase [ADP-forming] subunit beta OS=Staphylococcus aureus (strain NCTC 8325) OX=93061 GN=sucC PE=3 SV=1	42.056	5	35	2.8074	4.3219	++
Q2FZ59	SAOUHSC_01192	Uncharacterized protein OS=Staphylococcus aureus (strain NCTC 8325) OX=93061 GN=SAOUHSC_01192 PE=4 SV=1	13.385	1	7	2.8074	2	++
Q2FZ74	pyrC	Dihydroorotase OS=Staphylococcus aureus (strain NCTC 8325) OX=93061 GN=pyrC PE=3 SV=1	46.372	1	7	2.8074	2	++
Q2FZ77	pyrR	Bifunctional protein PyrR OS=Staphylococcus aureus (strain NCTC 8325) OX=93061 GN=pyrR PE=3 SV=1	19.855	1	7	2.8074	2	++
Q2FZ83	SAOUHSC_01158	Uncharacterized protein OS=Staphylococcus aureus (strain NCTC 8325) OX=93061 GN=SAOUHSC_01158 PE=4 SV=1	23.514	1	7	2.8074	2	++
Q2FZI8	purM	Phosphoribosylformylglycinamidine cyclo-ligase OS=Staphylococcus aureus (strain NCTC 8325) OX=93061 GN=purM PE=3 SV=1	37.017	1	7	2.8074	2	++
Q2FZI9	purF	Amidophosphoribosyltransferase OS=Staphylococcus aureus (strain NCTC 8325) OX=93061 GN=purF PE=3 SV=1	54.397	1	7	2.8074	2	++
Q2FZP6	murE	UDP-N-acetylmuramoyl-L-alanyl-D-glutamate--L-lysine ligase OS=Staphylococcus aureus (strain NCTC 8325) OX=93061 GN=murE PE=1 SV=1	54.105	1	7	2.8074	2	++
Q2FZS8	clpB	Chaperone protein ClpB OS=Staphylococcus aureus (strain NCTC 8325) OX=93061 GN=clpB PE=3 SV=1	98.332	1	7	2.8074	2	++
Q2FZW6	dltA	D-alanine--D-alanyl carrier protein ligase OS=Staphylococcus aureus (strain NCTC 8325) OX=93061 GN=dltA PE=3 SV=1	54.67	1	7	2.8074	2	++
Q2G031	pgk	Phosphoglycerate kinase OS=Staphylococcus aureus (strain NCTC 8325) OX=93061 GN=pgk PE=3 SV=1	42.602	1	7	2.8074	2	++
Q2G091	SAOUHSC_00729	ABC transporter, ATP-binding protein OS=Staphylococcus aureus (strain NCTC 8325) OX=93061 GN=SAOUHSC_00729 PE=4 SV=1	72.598	1	7	2.8074	2	++
Q2G0D6	SAOUHSC_00669	Uncharacterized protein OS=Staphylococcus aureus (strain NCTC 8325) OX=93061 GN=SAOUHSC_00669 PE=4 SV=1	23.738	1	7	2.8074	2	++
Q2G0G3	SAOUHSC_00606	HD domain-containing protein OS=Staphylococcus aureus (strain NCTC 8325) OX=93061 GN=SAOUHSC_00606 PE=4 SV=1	50.595	1	7	2.8074	2	++
Q2G0P0	rplA	50S ribosomal protein L1 OS=Staphylococcus aureus (strain NCTC 8325) OX=93061 GN=rplA PE=3 SV=1	24.708	3	21	2.8074	3.585	++
Q2G0R0	ftsH	ATP-dependent zinc metalloprotease FtsH OS=Staphylococcus aureus (strain NCTC 8325) OX=93061 GN=ftsH PE=3 SV=1	77.812	1	7	2.8074	2	++
Q2G0T5	dnaX	DNA polymerase III subunit gamma/tau OS=Staphylococcus aureus (strain NCTC 8325) OX=93061 GN=dnaX PE=3 SV=1	62.459	1	7	2.8074	2	++
Q2G1R3	SAOUHSC_00039	tRNA-dihydrouridine synthase OS=Staphylococcus aureus (strain NCTC 8325) OX=93061 GN=SAOUHSC_00039 PE=3 SV=1	35.563	1	7	2.8074	2	++
Q2G1Z8	polC	DNA polymerase III PolC-type OS=Staphylococcus aureus (strain NCTC 8325) OX=93061 GN=polC PE=3 SV=1	162.46	1	7	2.8074	2	++
Q2G255	SAOUHSC_01475	Uncharacterized protein OS=Staphylococcus aureus (strain NCTC 8325) OX=93061 GN=SAOUHSC_01475 PE=4 SV=1	42.795	1	7	2.8074	2	++
Q2G2Q2	SAOUHSC_01249	Riboflavin biosynthesis protein OS=Staphylococcus aureus (strain NCTC 8325) OX=93061 GN=SAOUHSC_01249 PE=3 SV=1	36.692	1	7	2.8074	2	++
Q7BHL7	msrR	Regulatory protein MsrR OS=Staphylococcus aureus (strain NCTC 8325) OX=93061 GN=msrR PE=2 SV=1	36.971	1	7	2.8074	2	++
Q2FW66	asp23	Alkaline shock protein 23 OS=Staphylococcus aureus (strain NCTC 8325) OX=93061 GN=asp23 PE=3 SV=1	19.191	7	47	2.7472	4.7549	++
Q2G093	ltaS	Lipoteichoic acid synthase OS=Staphylococcus aureus (strain NCTC 8325) OX=93061 GN=ltaS PE=1 SV=1	74.4	2	13	2.7004	2.9069	++
Q2G2F8	atpF	ATP synthase subunit b OS=Staphylococcus aureus (strain NCTC 8325) OX=93061 GN=atpF PE=3 SV=1	19.539	2	13	2.7004	2.9069	++
Q2G0N0	tuf	Elongation factor Tu OS=Staphylococcus aureus (strain NCTC 8325) OX=93061 GN=tuf PE=3 SV=1	43.104	15	97	2.693	5.8074	++
Q2FUQ3	mnmG	tRNA uridine 5-carboxymethylaminomethyl modification enzyme MnmG OS=Staphylococcus aureus (strain NCTC 8325) OX=93061 GN=mnmG PE=3 SV=2	70.116	3	19	2.663	3.4594	++
Q2G105	SAOUHSC_00356	Uncharacterized protein OS=Staphylococcus aureus (strain NCTC 8325) OX=93061 GN=SAOUHSC_00356 PE=4 SV=1	21.306	3	19	2.663	3.4594	++
Q2FZG4	pdhA	Pyruvate dehydrogenase E1 component subunit alpha OS=Staphylococcus aureus (strain NCTC 8325) OX=93061 GN=pdhA PE=4 SV=1	41.383	10	63	2.6554	5.1898	++
P0A0Q0	lacR	Lactose phosphotransferase system repressor OS=Staphylococcus aureus (strain NCTC 8325) OX=93061 GN=lacR PE=4 SV=1	28.549	1	6	2.585	1.8074	++
Q2FV22	panC	Pantothenate synthetase OS=Staphylococcus aureus (strain NCTC 8325) OX=93061 GN=panC PE=1 SV=1	31.534	1	6	2.585	1.8074	++
Q2FVA4	SAOUHSC_02829	Putative NAD(P)H nitroreductase SAOUHSC_02829 OS=Staphylococcus aureus (strain NCTC 8325) OX=93061 GN=SAOUHSC_02829 PE=3 SV=1	25.389	1	6	2.585	1.8074	++
Q2FVS3	SAOUHSC_02619	ABC transporter domain-containing protein OS=Staphylococcus aureus (strain NCTC 8325) OX=93061 GN=SAOUHSC_02619 PE=4 SV=1	33.722	1	6	2.585	1.8074	++
Q2FW17	rplX	50S ribosomal protein L24 OS=Staphylococcus aureus (strain NCTC 8325) OX=93061 GN=rplX PE=1 SV=1	11.536	1	6	2.585	1.8074	++
Q2FXZ6	SAOUHSC_01679	Uncharacterized protein OS=Staphylococcus aureus (strain NCTC 8325) OX=93061 GN=SAOUHSC_01679 PE=4 SV=1	50.956	1	6	2.585	1.8074	++
Q2FY33	gcvT	Aminomethyltransferase OS=Staphylococcus aureus (strain NCTC 8325) OX=93061 GN=gcvT PE=3 SV=1	40.458	1	6	2.585	1.8074	++
Q2FY36	SAOUHSC_01630	Rhodanese domain-containing protein OS=Staphylococcus aureus (strain NCTC 8325) OX=93061 GN=SAOUHSC_01630 PE=4 SV=1	14.803	1	6	2.585	1.8074	++
Q2FY49	argR	Arginine repressor OS=Staphylococcus aureus (strain NCTC 8325) OX=93061 GN=argR PE=3 SV=1	17.098	1	6	2.585	1.8074	++
Q2FYP3	cvfB	Conserved virulence factor B OS=Staphylococcus aureus (strain NCTC 8325) OX=93061 GN=cvfB PE=1 SV=1	34.199	1	6	2.585	1.8074	++
Q2FZ66	rlmN	Probable dual-specificity RNA methyltransferase RlmN OS=Staphylococcus aureus (strain NCTC 8325) OX=93061 GN=rlmN PE=3 SV=1	41.905	1	6	2.585	1.8074	++
Q2FZD9	pheS	Phenylalanine--tRNA ligase alpha subunit OS=Staphylococcus aureus (strain NCTC 8325) OX=93061 GN=pheS PE=3 SV=1	40.107	5	30	2.585	4.1293	++
Q2FZH5	SAOUHSC_01029	Phosphoenolpyruvate-protein phosphotransferase OS=Staphylococcus aureus (strain NCTC 8325) OX=93061 GN=SAOUHSC_01029 PE=3 SV=1	63.219	2	12	2.585	2.8074	++
Q2FZJ3	purC	Phosphoribosylaminoimidazole-succinocarboxamide synthase OS=Staphylococcus aureus (strain NCTC 8325) OX=93061 GN=purC PE=3 SV=1	26.693	1	6	2.585	1.8074	++
Q2FZJ5	purE	N5-carboxyaminoimidazole ribonucleotide mutase OS=Staphylococcus aureus (strain NCTC 8325) OX=93061 GN=purE PE=3 SV=1	14.742	1	6	2.585	1.8074	++
Q2FZW3	dltD	Protein DltD OS=Staphylococcus aureus (strain NCTC 8325) OX=93061 GN=dltD PE=1 SV=1	44.946	1	6	2.585	1.8074	++
Q2FZX4	lipA	Lipoyl synthase OS=Staphylococcus aureus (strain NCTC 8325) OX=93061 GN=lipA PE=3 SV=1	34.885	1	6	2.585	1.8074	++
Q2G0C6	SAOUHSC_00679	HTH lysR-type domain-containing protein OS=Staphylococcus aureus (strain NCTC 8325) OX=93061 GN=SAOUHSC_00679 PE=3 SV=1	33.244	1	6	2.585	1.8074	++
Q2G0E7	SAOUHSC_00659	Uncharacterized protein OS=Staphylococcus aureus (strain NCTC 8325) OX=93061 GN=SAOUHSC_00659 PE=4 SV=1	19.009	1	6	2.585	1.8074	++
Q2G0F2	SAOUHSC_00617	Uncharacterized protein OS=Staphylococcus aureus (strain NCTC 8325) OX=93061 GN=SAOUHSC_00617 PE=4 SV=1	18.594	1	6	2.585	1.8074	++
Q2G0F6	SAOUHSC_00613	Iron compound ABC transporter, substrate-binding protein, putative OS=Staphylococcus aureus (strain NCTC 8325) OX=93061 GN=SAOUHSC_00613 PE=4 SV=1	31.088	1	6	2.585	1.8074	++
Q2G0M6	araB	Ribulokinase OS=Staphylococcus aureus (strain NCTC 8325) OX=93061 GN=araB PE=3 SV=1	61.011	1	6	2.585	1.8074	++
Q2G112	SAOUHSC_00349	Single-stranded DNA-binding protein OS=Staphylococcus aureus (strain NCTC 8325) OX=93061 GN=SAOUHSC_00349 PE=3 SV=1	18.539	1	6	2.585	1.8074	++
Q2G1C4	tarJ'	Ribulose-5-phosphate reductase 2 OS=Staphylococcus aureus (strain NCTC 8325) OX=93061 GN=tarJ' PE=1 SV=1	38.558	1	6	2.585	1.8074	++
Q2G1E9	SAOUHSC_00176	Maltodextrin-binding protein OS=Staphylococcus aureus (strain NCTC 8325) OX=93061 GN=SAOUHSC_00176 PE=1 SV=1	47.851	1	6	2.585	1.8074	++
Q2G1G5	SAOUHSC_00158	PTS system EIIBC component SAOUHSC_00158 OS=Staphylococcus aureus (strain NCTC 8325) OX=93061 GN=SAOUHSC_00158 PE=3 SV=1	50.665	1	6	2.585	1.8074	++
Q2G1Z5	SAOUHSC_01239	Zinc metalloprotease OS=Staphylococcus aureus (strain NCTC 8325) OX=93061 GN=SAOUHSC_01239 PE=3 SV=1	44.28	1	6	2.585	1.8074	++
Q2G220	SAOUHSC_02980	Isochorismatase domain-containing protein OS=Staphylococcus aureus (strain NCTC 8325) OX=93061 GN=SAOUHSC_02980 PE=4 SV=1	20.73	1	6	2.585	1.8074	++
Q2G2W3	SAOUHSC_02627	Abhydrolase_3 domain-containing protein OS=Staphylococcus aureus (strain NCTC 8325) OX=93061 GN=SAOUHSC_02627 PE=4 SV=1	34.775	1	6	2.585	1.8074	++
P47768	rpoB	DNA-directed RNA polymerase subunit beta OS=Staphylococcus aureus (strain NCTC 8325) OX=93061 GN=rpoB PE=3 SV=2	133.219	41	227	2.469	7.0661	++
Q2G2D0	infB	Translation initiation factor IF-2 OS=Staphylococcus aureus (strain NCTC 8325) OX=93061 GN=infB PE=3 SV=1	77.871	2	11	2.4594	2.7004	++
Q2G0N5	rpoC	DNA-directed RNA polymerase subunit beta' OS=Staphylococcus aureus (strain NCTC 8325) OX=93061 GN=rpoC PE=3 SV=2	135.409	44	232	2.3985	7.1085	++
Q2FUY2	clfB	Clumping factor B OS=Staphylococcus aureus (strain NCTC 8325) OX=93061 GN=clfB PE=1 SV=1	93.595	5	1	-2.3219	1.585	--
Q2FV30	SAOUHSC_02909	Dihydroorotate dehydrogenase (quinone) OS=Staphylococcus aureus (strain NCTC 8325) OX=93061 GN=SAOUHSC_02909 PE=3 SV=1	39.537	1	5	2.3219	1.585	++
Q2FVM1	SAOUHSC_02681	Nitrate reductase, alpha subunit OS=Staphylococcus aureus (strain NCTC 8325) OX=93061 GN=SAOUHSC_02681 PE=3 SV=1	139.829	11	55	2.3219	5.0444	++
Q2FW28	infA	Translation initiation factor IF-1 OS=Staphylococcus aureus (strain NCTC 8325) OX=93061 GN=infA PE=1 SV=1	8.28	1	5	2.3219	1.585	++
Q2FW51	SAOUHSC_02466	Truncated MHC class II analog protein OS=Staphylococcus aureus (strain NCTC 8325) OX=93061 GN=SAOUHSC_02466 PE=4 SV=1	15.448	1	5	2.3219	1.585	++
Q2FW64	SAOUHSC_02443	Uncharacterized protein OS=Staphylococcus aureus (strain NCTC 8325) OX=93061 GN=SAOUHSC_02443 PE=4 SV=1	20.8	1	5	2.3219	1.585	++
Q2FW93	SAOUHSC_02406	Uncharacterized protein OS=Staphylococcus aureus (strain NCTC 8325) OX=93061 GN=SAOUHSC_02406 PE=4 SV=1	34.625	1	5	2.3219	1.585	++
Q2FWH5	cshA	DEAD-box ATP-dependent RNA helicase CshA OS=Staphylococcus aureus (strain NCTC 8325) OX=93061 GN=cshA PE=1 SV=1	56.942	1	5	2.3219	1.585	++
Q2FWW3	SAOUHSC_02158	Aminotran_1_2 domain-containing protein OS=Staphylococcus aureus (strain NCTC 8325) OX=93061 GN=SAOUHSC_02158 PE=4 SV=1	48.119	1	5	2.3219	1.585	++
Q2FWX9	aldH1	4,4'-diaponeurosporen-aldehyde dehydrogenase OS=Staphylococcus aureus (strain NCTC 8325) OX=93061 GN=aldH1 PE=1 SV=1	51.741	1	5	2.3219	1.585	++
Q2FX00	SAOUHSC_02106	GATase cobBQ-type domain-containing protein OS=Staphylococcus aureus (strain NCTC 8325) OX=93061 GN=SAOUHSC_02106 PE=4 SV=1	27.43	1	5	2.3219	1.585	++
Q2FX10	SAOUHSC_02097	Uncharacterized protein OS=Staphylococcus aureus (strain NCTC 8325) OX=93061 GN=SAOUHSC_02097 PE=3 SV=1	45.605	1	5	2.3219	1.585	++
Q2FX94	fumC	Fumarate hydratase class II OS=Staphylococcus aureus (strain NCTC 8325) OX=93061 GN=fumC PE=3 SV=1	51.108	1	5	2.3219	1.585	++
Q2FXB7	SAOUHSC_01948	ABC transporter domain protein OS=Staphylococcus aureus (strain NCTC 8325) OX=93061 GN=SAOUHSC_01948 PE=4 SV=1	25.891	1	5	2.3219	1.585	++
Q2FXF8	SAOUHSC_01890	NAD_binding_9 domain-containing protein OS=Staphylococcus aureus (strain NCTC 8325) OX=93061 GN=SAOUHSC_01890 PE=4 SV=1	57.577	1	5	2.3219	1.585	++
Q2FXI9	SAOUHSC_01857	FtsK domain-containing protein OS=Staphylococcus aureus (strain NCTC 8325) OX=93061 GN=SAOUHSC_01857 PE=3 SV=1	144.656	1	5	2.3219	1.585	++
Q2FXL1	thiI	Probable tRNA sulfurtransferase OS=Staphylococcus aureus (strain NCTC 8325) OX=93061 GN=thiI PE=3 SV=1	46.209	1	5	2.3219	1.585	++
Q2FXM5	SAOUHSC_01810	NADP-dependent malic enzyme, putative OS=Staphylococcus aureus (strain NCTC 8325) OX=93061 GN=SAOUHSC_01810 PE=3 SV=1	44.234	1	5	2.3219	1.585	++
Q2FXR3	hemB	Delta-aminolevulinic acid dehydratase OS=Staphylococcus aureus (strain NCTC 8325) OX=93061 GN=hemB PE=3 SV=1	36.583	1	5	2.3219	1.585	++
Q2FXU1	SAOUHSC_01742	GTP pyrophosphokinase OS=Staphylococcus aureus (strain NCTC 8325) OX=93061 GN=SAOUHSC_01742 PE=3 SV=1	83.694	1	5	2.3219	1.585	++
Q2FXY0	SAOUHSC_01700	CP-type G domain-containing protein OS=Staphylococcus aureus (strain NCTC 8325) OX=93061 GN=SAOUHSC_01700 PE=4 SV=1	41.087	1	5	2.3219	1.585	++
Q2FY16	nfo	Probable endonuclease 4 OS=Staphylococcus aureus (strain NCTC 8325) OX=93061 GN=nfo PE=3 SV=1	33.159	1	5	2.3219	1.585	++
Q2FY52	SAOUHSC_01613	2-oxoisovalerate dehydrogenase, E1 component, alpha subunit, putative OS=Staphylococcus aureus (strain NCTC 8325) OX=93061 GN=SAOUHSC_01613 PE=4 SV=1	36.23	1	5	2.3219	1.585	++
Q2FY78	SAOUHSC_01587	Pseudouridine synthase OS=Staphylococcus aureus (strain NCTC 8325) OX=93061 GN=SAOUHSC_01587 PE=3 SV=1	27.969	1	5	2.3219	1.585	++
Q2FYG6	SAOUHSC_01486	Heptaprenyl diphosphate syntase component II, putative OS=Staphylococcus aureus (strain NCTC 8325) OX=93061 GN=SAOUHSC_01486 PE=1 SV=1	35.585	1	5	2.3219	1.585	++
Q2FYN4	lysA	Diaminopimelate decarboxylase OS=Staphylococcus aureus (strain NCTC 8325) OX=93061 GN=lysA PE=3 SV=1	47.035	1	5	2.3219	1.585	++
Q2FYR1	femB	Aminoacyltransferase FemB OS=Staphylococcus aureus (strain NCTC 8325) OX=93061 GN=femB PE=1 SV=1	49.676	1	5	2.3219	1.585	++
Q2FYS8	SAOUHSC_01348	4HBT domain-containing protein OS=Staphylococcus aureus (strain NCTC 8325) OX=93061 GN=SAOUHSC_01348 PE=4 SV=1	18.176	1	5	2.3219	1.585	++
Q2FYY8	SAOUHSC_01284	Uncharacterized protein OS=Staphylococcus aureus (strain NCTC 8325) OX=93061 GN=SAOUHSC_01284 PE=4 SV=1	45.488	1	5	2.3219	1.585	++
Q2FZ15	SAOUHSC_01256	Uncharacterized protein OS=Staphylococcus aureus (strain NCTC 8325) OX=93061 GN=SAOUHSC_01256 PE=4 SV=1	49.909	1	5	2.3219	1.585	++
Q2FZ36	sucD	Succinate--CoA ligase [ADP-forming] subunit alpha OS=Staphylococcus aureus (strain NCTC 8325) OX=93061 GN=sucD PE=3 SV=1	31.542	1	5	2.3219	1.585	++
Q2FZ45	rpsP	30S ribosomal protein S16 OS=Staphylococcus aureus (strain NCTC 8325) OX=93061 GN=rpsP PE=1 SV=1	10.235	1	5	2.3219	1.585	++
Q2FZ71	pyrF	Orotidine 5'-phosphate decarboxylase OS=Staphylococcus aureus (strain NCTC 8325) OX=93061 GN=pyrF PE=3 SV=1	25.596	1	5	2.3219	1.585	++
Q2FZG5	SAOUHSC_01039	Uncharacterized protein OS=Staphylococcus aureus (strain NCTC 8325) OX=93061 GN=SAOUHSC_01039 PE=4 SV=1	23.875	1	5	2.3219	1.585	++
Q2FZH8	SAOUHSC_01026	Uncharacterized protein OS=Staphylococcus aureus (strain NCTC 8325) OX=93061 GN=SAOUHSC_01026 PE=3 SV=1	44.768	1	5	2.3219	1.585	++
Q2FZP0	SAOUHSC_00960	5_nucleotid_C domain-containing protein OS=Staphylococcus aureus (strain NCTC 8325) OX=93061 GN=SAOUHSC_00960 PE=3 SV=1	57.927	1	5	2.3219	1.585	++
Q2FZP4	prfC	Peptide chain release factor 3 OS=Staphylococcus aureus (strain NCTC 8325) OX=93061 GN=prfC PE=3 SV=1	59.602	1	5	2.3219	1.585	++
Q2FZR5	SAOUHSC_00925	ABC transporter domain-containing protein OS=Staphylococcus aureus (strain NCTC 8325) OX=93061 GN=SAOUHSC_00925 PE=3 SV=1	40.203	1	5	2.3219	1.585	++
Q2FZT1	SAOUHSC_00909	Uncharacterized protein OS=Staphylococcus aureus (strain NCTC 8325) OX=93061 GN=SAOUHSC_00909 PE=4 SV=1	31.669	1	5	2.3219	1.585	++
Q2G036	clpP	ATP-dependent Clp protease proteolytic subunit OS=Staphylococcus aureus (strain NCTC 8325) OX=93061 GN=clpP PE=1 SV=1	21.514	1	5	2.3219	1.585	++
Q2G064	pepT	Peptidase T OS=Staphylococcus aureus (strain NCTC 8325) OX=93061 GN=pepT PE=3 SV=1	45.848	1	5	2.3219	1.585	++
Q2G0A6	SAOUHSC_00699	Deoxyribodipyrimidine photolyase, putative OS=Staphylococcus aureus (strain NCTC 8325) OX=93061 GN=SAOUHSC_00699 PE=3 SV=1	54.369	1	5	2.3219	1.585	++
Q2G0J1	SAOUHSC_00573	Putative heme-dependent peroxidase SAOUHSC_00573 OS=Staphylococcus aureus (strain NCTC 8325) OX=93061 GN=SAOUHSC_00573 PE=3 SV=1	29.39	2	10	2.3219	2.585	++
Q2G0R6	SAOUHSC_00480	Uncharacterized protein OS=Staphylococcus aureus (strain NCTC 8325) OX=93061 GN=SAOUHSC_00480 PE=4 SV=1	45.11	1	5	2.3219	1.585	++
Q2G0Z0	SAOUHSC_00371	YflT domain-containing protein OS=Staphylococcus aureus (strain NCTC 8325) OX=93061 GN=SAOUHSC_00371 PE=4 SV=1	15.122	1	5	2.3219	1.585	++
Q2G113	rpsF	30S ribosomal protein S6 OS=Staphylococcus aureus (strain NCTC 8325) OX=93061 GN=rpsF PE=1 SV=1	11.595	1	5	2.3219	1.585	++
Q2G1C2	tarK	Teichoic acid ribitol-phosphate polymerase TarK OS=Staphylococcus aureus (strain NCTC 8325) OX=93061 GN=tarK PE=1 SV=1	60.183	1	5	2.3219	1.585	++
Q2G1F0	SAOUHSC_00175	Multiple sugar-binding transport ATP-binding protein, putative OS=Staphylococcus aureus (strain NCTC 8325) OX=93061 GN=SAOUHSC_00175 PE=3 SV=1	41.335	1	5	2.3219	1.585	++
Q2G1W4	metK	S-adenosylmethionine synthase OS=Staphylococcus aureus (strain NCTC 8325) OX=93061 GN=metK PE=3 SV=1	43.641	1	5	2.3219	1.585	++
Q2G281	SAOUHSC_01998	Uncharacterized protein OS=Staphylococcus aureus (strain NCTC 8325) OX=93061 GN=SAOUHSC_01998 PE=3 SV=1	35.953	1	5	2.3219	1.585	++
Q2G2G0	SAOUHSC_00717	DM13 domain-containing protein OS=Staphylococcus aureus (strain NCTC 8325) OX=93061 GN=SAOUHSC_00717 PE=4 SV=1	16.045	4	20	2.3219	3.585	++
Q2G2G1	SAOUHSC_00716	Uncharacterized protein OS=Staphylococcus aureus (strain NCTC 8325) OX=93061 GN=SAOUHSC_00716 PE=4 SV=1	17.665	1	5	2.3219	1.585	++
Q2G2G3	mntH	Divalent metal cation transporter MntH OS=Staphylococcus aureus (strain NCTC 8325) OX=93061 GN=mntH PE=3 SV=1	49.724	1	5	2.3219	1.585	++
Q2G2R9	SAOUHSC_02131	UPF0316 protein SAOUHSC_02131 OS=Staphylococcus aureus (strain NCTC 8325) OX=93061 GN=SAOUHSC_02131 PE=3 SV=1	22.955	1	5	2.3219	1.585	++
Q2G2U1	saeS	Histidine protein kinase SaeS OS=Staphylococcus aureus (strain NCTC 8325) OX=93061 GN=saeS PE=1 SV=1	39.741	1	5	2.3219	1.585	++
Q2G2A5	SAOUHSC_01041	Pyruvate dehydrogenase complex, E1 component, pyruvate dehydrogenase beta subunit, putative OS=Staphylococcus aureus (strain NCTC 8325) OX=93061 GN=SAOUHSC_01041 PE=4 SV=1	35.246	16	79	2.3038	5.5699	++
Q2FV10	SAOUHSC_02933	Betaine aldehyde dehydrogenase OS=Staphylococcus aureus (strain NCTC 8325) OX=93061 GN=SAOUHSC_02933 PE=3 SV=1	54.623	4	19	2.2479	3.5236	++
Q2G010	SAOUHSC_00818	Thermonuclease OS=Staphylococcus aureus (strain NCTC 8325) OX=93061 GN=SAOUHSC_00818 PE=4 SV=1	25.12	8	38	2.2479	4.5236	++
Q2FWW1	SAOUHSC_02161	MHC class II analog protein OS=Staphylococcus aureus (strain NCTC 8325) OX=93061 GN=SAOUHSC_02161 PE=4 SV=1	65.574	6	28	2.2224	4.0875	++
Q2FZJ9	qoxA	Probable quinol oxidase subunit 2 OS=Staphylococcus aureus (strain NCTC 8325) OX=93061 GN=qoxA PE=3 SV=1	41.777	3	14	2.2224	3.0875	++
Q2G2C1	SAOUHSC_01064	Pyruvate carboxylase OS=Staphylococcus aureus (strain NCTC 8325) OX=93061 GN=SAOUHSC_01064 PE=4 SV=1	128.548	15	69	2.2016	5.3923	++
Q2FVN6	SAOUHSC_02666	Uncharacterized protein OS=Staphylococcus aureus (strain NCTC 8325) OX=93061 GN=SAOUHSC_02666 PE=4 SV=1	13.34	2	9	2.1699	2.4594	++
Q2FWV3	SAOUHSC_02171	Staphylokinase, putative OS=Staphylococcus aureus (strain NCTC 8325) OX=93061 GN=SAOUHSC_02171 PE=4 SV=1	18.504	2	9	2.1699	2.4594	++
Q2FXH8	SAOUHSC_01869	Uncharacterized protein OS=Staphylococcus aureus (strain NCTC 8325) OX=93061 GN=SAOUHSC_01869 PE=4 SV=1	15.734	2	9	2.1699	2.4594	++
Q2FYM1	odhA	2-oxoglutarate dehydrogenase E1 component OS=Staphylococcus aureus (strain NCTC 8325) OX=93061 GN=odhA PE=3 SV=1	105.343	8	36	2.1699	4.4594	++
Q2G0B1	mgrA	HTH-type transcriptional regulator MgrA OS=Staphylococcus aureus (strain NCTC 8325) OX=93061 GN=mgrA PE=1 SV=3	17.089	4	18	2.1699	3.4594	++
Q2G235	SAOUHSC_02133	Nicotinate phosphoribosyltransferase OS=Staphylococcus aureus (strain NCTC 8325) OX=93061 GN=SAOUHSC_02133 PE=3 SV=1	54.797	2	9	2.1699	2.4594	++
Q2G2A3	SAOUHSC_01043	Dihydrolipoyl dehydrogenase OS=Staphylococcus aureus (strain NCTC 8325) OX=93061 GN=SAOUHSC_01043 PE=3 SV=1	49.481	11	49	2.1553	4.9069	++
Q2FW75	SAOUHSC_02430	ABC transporter periplasmic binding protein, putative OS=Staphylococcus aureus (strain NCTC 8325) OX=93061 GN=SAOUHSC_02430 PE=4 SV=1	36.591	5	22	2.1375	3.7549	++
Q2FVF5	SAOUHSC_02759	Uncharacterized protein OS=Staphylococcus aureus (strain NCTC 8325) OX=93061 GN=SAOUHSC_02759 PE=4 SV=1	17.311	3	13	2.1155	3	++
Q2FW18	rplE	50S ribosomal protein L5 OS=Staphylococcus aureus (strain NCTC 8325) OX=93061 GN=rplE PE=1 SV=1	20.267	6	26	2.1155	4	++
Q2G1D8	pflB	Formate acetyltransferase OS=Staphylococcus aureus (strain NCTC 8325) OX=93061 GN=pflB PE=3 SV=1	84.862	24	104	2.1155	6	++
Q2G032	SAOUHSC_00795	Glyceraldehyde-3-phosphate dehydrogenase OS=Staphylococcus aureus (strain NCTC 8325) OX=93061 GN=SAOUHSC_00795 PE=3 SV=1	36.281	10	43	2.1043	4.7279	++
Q2G0Y7	guaB	Inosine-5'-monophosphate dehydrogenase OS=Staphylococcus aureus (strain NCTC 8325) OX=93061 GN=guaB PE=3 SV=1	52.851	18	76	2.078	5.5546	++
Q2FUX4	SAOUHSC_02971	Aureolysin, putative OS=Staphylococcus aureus (strain NCTC 8325) OX=93061 GN=SAOUHSC_02971 PE=4 SV=1	54.986	1	4	2	1.3219	+
Q2FV62	SAOUHSC_02875	D-lactate dehydrogenase, putative OS=Staphylococcus aureus (strain NCTC 8325) OX=93061 GN=SAOUHSC_02875 PE=3 SV=1	37.223	1	4	2	1.3219	+
Q2FVG0	SAOUHSC_02754	ABC transporter, ATP-binding protein, putative OS=Staphylococcus aureus (strain NCTC 8325) OX=93061 GN=SAOUHSC_02754 PE=4 SV=1	25.173	1	4	2	1.3219	+
Q2FVG8	SAOUHSC_02744	Amino acid ABC transporter, ATP-binding protein, putative OS=Staphylococcus aureus (strain NCTC 8325) OX=93061 GN=SAOUHSC_02744 PE=4 SV=1	46.174	1	4	2	1.3219	+
Q2FVM0	SAOUHSC_02682	Uroporphyrin-III C-methyltransferase, putative OS=Staphylococcus aureus (strain NCTC 8325) OX=93061 GN=SAOUHSC_02682 PE=3 SV=1	36.347	1	4	2	1.3219	+
Q2FVR9	fni	Isopentenyl-diphosphate delta-isomerase OS=Staphylococcus aureus (strain NCTC 8325) OX=93061 GN=fni PE=3 SV=1	38.77	1	4	2	1.3219	+
Q2FVU5	SAOUHSC_02596	Uncharacterized protein OS=Staphylococcus aureus (strain NCTC 8325) OX=93061 GN=SAOUHSC_02596 PE=4 SV=1	20.438	1	4	2	1.3219	+
Q2FVV6	SAOUHSC_02585	HTH deoR-type domain-containing protein OS=Staphylococcus aureus (strain NCTC 8325) OX=93061 GN=SAOUHSC_02585 PE=4 SV=1	26.619	1	4	2	1.3219	+
Q2FVZ4	femX	Lipid II:glycine glycyltransferase OS=Staphylococcus aureus (strain NCTC 8325) OX=93061 GN=femX PE=1 SV=1	48.521	1	4	2	1.3219	+
Q2FW10	rpsS	30S ribosomal protein S19 OS=Staphylococcus aureus (strain NCTC 8325) OX=93061 GN=rpsS PE=1 SV=1	10.615	1	4	2	1.3219	+
Q2FW86	SAOUHSC_02417	Iron-sulfur cluster carrier protein OS=Staphylococcus aureus (strain NCTC 8325) OX=93061 GN=SAOUHSC_02417 PE=3 SV=1	31.79	1	4	2	1.3219	+
Q2FWA5	SAOUHSC_02393	SAP domain-containing protein OS=Staphylococcus aureus (strain NCTC 8325) OX=93061 GN=SAOUHSC_02393 PE=4 SV=1	44.715	1	4	2	1.3219	+
Q2FWB5	SAOUHSC_02383	EVE domain-containing protein OS=Staphylococcus aureus (strain NCTC 8325) OX=93061 GN=SAOUHSC_02383 PE=4 SV=1	52.947	1	4	2	1.3219	+
Q2FWB8	deoD	Purine nucleoside phosphorylase DeoD-type OS=Staphylococcus aureus (strain NCTC 8325) OX=93061 GN=deoD PE=3 SV=1	25.908	4	16	2	3.3219	++
Q2FWD0	rpoE	Probable DNA-directed RNA polymerase subunit delta OS=Staphylococcus aureus (strain NCTC 8325) OX=93061 GN=rpoE PE=3 SV=1	20.881	4	1	-2	1.3219	-
Q2FWM0	SAOUHSC_02269	Sucrose operon repressor, putative OS=Staphylococcus aureus (strain NCTC 8325) OX=93061 GN=SAOUHSC_02269 PE=4 SV=1	35.5	1	4	2	1.3219	+
Q2FWM1	SAOUHSC_02268	Sucrose-6-phosphate hydrolase OS=Staphylococcus aureus (strain NCTC 8325) OX=93061 GN=SAOUHSC_02268 PE=3 SV=1	57.928	1	4	2	1.3219	+
Q2FWM4	SAOUHSC_02265	Accessory gene regulator protein A OS=Staphylococcus aureus (strain NCTC 8325) OX=93061 GN=SAOUHSC_02265 PE=4 SV=1	24.254	1	4	2	1.3219	+
Q2FWY2	SAOUHSC_02139	Pyrazinamidase/nicotinamidase, putative OS=Staphylococcus aureus (strain NCTC 8325) OX=93061 GN=SAOUHSC_02139 PE=4 SV=1	21.199	1	4	2	1.3219	+
Q2FX90	SAOUHSC_01987	Uncharacterized protein OS=Staphylococcus aureus (strain NCTC 8325) OX=93061 GN=SAOUHSC_01987 PE=4 SV=1	22.343	1	4	2	1.3219	+
Q2FXA5	SAOUHSC_01960	Protoporphyrinogen oxidase OS=Staphylococcus aureus (strain NCTC 8325) OX=93061 GN=SAOUHSC_01960 PE=3 SV=1	51.983	1	4	2	1.3219	+
Q2FXF4	SAOUHSC_01895	LYZ2 domain-containing protein OS=Staphylococcus aureus (strain NCTC 8325) OX=93061 GN=SAOUHSC_01895 PE=4 SV=1	32.506	1	4	2	1.3219	+
Q2FXH9	SAOUHSC_01868	Putative dipeptidase SAOUHSC_01868 OS=Staphylococcus aureus (strain NCTC 8325) OX=93061 GN=SAOUHSC_01868 PE=3 SV=1	52.824	1	4	2	1.3219	+
Q2FXR8	valS	Valine--tRNA ligase OS=Staphylococcus aureus (strain NCTC 8325) OX=93061 GN=valS PE=3 SV=1	101.724	3	12	2	2.9069	++
Q2FXV4	SAOUHSC_01727	Aminotran_5 domain-containing protein OS=Staphylococcus aureus (strain NCTC 8325) OX=93061 GN=SAOUHSC_01727 PE=3 SV=1	42.485	1	4	2	1.3219	+
Q2FXV6	mnmA	tRNA-specific 2-thiouridylase MnmA OS=Staphylococcus aureus (strain NCTC 8325) OX=93061 GN=mnmA PE=3 SV=2	42.15	1	4	2	1.3219	+
Q2FY06	era	GTPase Era OS=Staphylococcus aureus (strain NCTC 8325) OX=93061 GN=era PE=3 SV=2	34.271	1	4	2	1.3219	+
Q2FY41	efp	Elongation factor P OS=Staphylococcus aureus (strain NCTC 8325) OX=93061 GN=efp PE=3 SV=1	20.554	1	4	2	1.3219	+
Q2FY60	SAOUHSC_01605	6-phosphogluconate dehydrogenase, decarboxylating OS=Staphylococcus aureus (strain NCTC 8325) OX=93061 GN=SAOUHSC_01605 PE=3 SV=1	51.803	1	4	2	1.3219	+
Q2FYG7	ndk	Nucleoside diphosphate kinase OS=Staphylococcus aureus (strain NCTC 8325) OX=93061 GN=ndk PE=3 SV=2	16.575	1	4	2	1.3219	+
Q2FYL0	SAOUHSC_01430	Phosphotransferase system enzyme IIA, putative OS=Staphylococcus aureus (strain NCTC 8325) OX=93061 GN=SAOUHSC_01430 PE=4 SV=1	17.961	1	4	2	1.3219	+
Q2FYS0	SAOUHSC_01365	Uncharacterized protein OS=Staphylococcus aureus (strain NCTC 8325) OX=93061 GN=SAOUHSC_01365 PE=3 SV=1	37.856	3	12	2	2.9069	++
Q2FYS5	parE	DNA topoisomerase 4 subunit B OS=Staphylococcus aureus (strain NCTC 8325) OX=93061 GN=parE PE=3 SV=1	74.364	1	4	2	1.3219	+
Q2FZ27	codY	GTP-sensing transcriptional pleiotropic repressor CodY OS=Staphylococcus aureus (strain NCTC 8325) OX=93061 GN=codY PE=1 SV=1	28.755	4	16	2	3.3219	++
Q2FZ46	ffh	Signal recognition particle protein OS=Staphylococcus aureus (strain NCTC 8325) OX=93061 GN=ffh PE=3 SV=1	50.705	1	4	2	1.3219	+
Q2FZ70	pyrE	Orotate phosphoribosyltransferase OS=Staphylococcus aureus (strain NCTC 8325) OX=93061 GN=pyrE PE=3 SV=1	22.042	1	4	2	1.3219	+
Q2FZ75	pyrB	Aspartate carbamoyltransferase OS=Staphylococcus aureus (strain NCTC 8325) OX=93061 GN=pyrB PE=3 SV=1	33.258	1	4	2	1.3219	+
Q2FZ95	ftsL	Cell division protein FtsL OS=Staphylococcus aureus (strain NCTC 8325) OX=93061 GN=ftsL PE=3 SV=1	15.334	1	4	2	1.3219	+
Q2FZA2	SAOUHSC_01137	Uncharacterized protein OS=Staphylococcus aureus (strain NCTC 8325) OX=93061 GN=SAOUHSC_01137 PE=4 SV=1	27.206	1	4	2	1.3219	+
Q2FZC7	SAOUHSC_01105	Iron-sulphur subunit of succinate dehydrogenase, putative OS=Staphylococcus aureus (strain NCTC 8325) OX=93061 GN=SAOUHSC_01105 PE=4 SV=1	30.583	1	4	2	1.3219	+
Q2FZI5	purD	Phosphoribosylamine--glycine ligase OS=Staphylococcus aureus (strain NCTC 8325) OX=93061 GN=purD PE=3 SV=1	45.849	1	4	2	1.3219	+
Q2FZI7	purN	Phosphoribosylglycinamide formyltransferase OS=Staphylococcus aureus (strain NCTC 8325) OX=93061 GN=purN PE=3 SV=1	21.151	1	4	2	1.3219	+
Q2FZK0	qoxB	Probable quinol oxidase subunit 1 OS=Staphylococcus aureus (strain NCTC 8325) OX=93061 GN=qoxB PE=3 SV=1	75.243	1	4	2	1.3219	+
Q2FZS0	fabH	3-oxoacyl-[acyl-carrier-protein] synthase 3 OS=Staphylococcus aureus (strain NCTC 8325) OX=93061 GN=fabH PE=3 SV=1	33.879	1	4	2	1.3219	+
Q2FZT7	SAOUHSC_00903	Signal peptidase I OS=Staphylococcus aureus (strain NCTC 8325) OX=93061 GN=SAOUHSC_00903 PE=3 SV=1	17.598	4	16	2	3.3219	++
Q2FZW0	SAOUHSC_00875	Pyr_redox_2 domain-containing protein OS=Staphylococcus aureus (strain NCTC 8325) OX=93061 GN=SAOUHSC_00875 PE=4 SV=1	39.399	1	4	2	1.3219	+
Q2G0I6	SAOUHSC_00579	Phosphomevalonate kinase OS=Staphylococcus aureus (strain NCTC 8325) OX=93061 GN=SAOUHSC_00579 PE=4 SV=1	40.217	1	4	2	1.3219	+
Q2G0K5	SAOUHSC_00555	Hydrolase, haloacid dehalogenase-like OS=Staphylococcus aureus (strain NCTC 8325) OX=93061 GN=SAOUHSC_00555 PE=4 SV=1	23.867	1	4	2	1.3219	+
Q2G0R1	SAOUHSC_00485	Hypoxanthine phosphoribosyltransferase OS=Staphylococcus aureus (strain NCTC 8325) OX=93061 GN=SAOUHSC_00485 PE=3 SV=1	20.154	1	4	2	1.3219	+
Q2G0S7	SAOUHSC_00467	Pur operon repressor OS=Staphylococcus aureus (strain NCTC 8325) OX=93061 GN=SAOUHSC_00467 PE=4 SV=1	30.395	1	4	2	1.3219	+
Q2G0T0	rsmA	Ribosomal RNA small subunit methyltransferase A OS=Staphylococcus aureus (strain NCTC 8325) OX=93061 GN=rsmA PE=3 SV=1	33.738	1	4	2	1.3219	+
Q2G0U2	SAOUHSC_00435	Glutamate synthase, large subunit, putative OS=Staphylococcus aureus (strain NCTC 8325) OX=93061 GN=SAOUHSC_00435 PE=4 SV=1	166.348	1	4	2	1.3219	+
Q2G0Y9	xpt	Xanthine phosphoribosyltransferase OS=Staphylococcus aureus (strain NCTC 8325) OX=93061 GN=xpt PE=3 SV=1	20.884	1	4	2	1.3219	+
Q2G124	SAOUHSC_00336	Probable acetyl-CoA acyltransferase OS=Staphylococcus aureus (strain NCTC 8325) OX=93061 GN=SAOUHSC_00336 PE=3 SV=1	41.704	1	4	2	1.3219	+
Q2G1Q4	SAOUHSC_00049	AAA_12 domain-containing protein OS=Staphylococcus aureus (strain NCTC 8325) OX=93061 GN=SAOUHSC_00049 PE=4 SV=1	121.73	1	4	2	1.3219	+
Q2G252	rlmH	Ribosomal RNA large subunit methyltransferase H OS=Staphylococcus aureus (strain NCTC 8325) OX=93061 GN=rlmH PE=3 SV=1	18.306	1	4	2	1.3219	+
Q2G257	SAOUHSC_01477	Uncharacterized protein OS=Staphylococcus aureus (strain NCTC 8325) OX=93061 GN=SAOUHSC_01477 PE=4 SV=1	24.582	1	4	2	1.3219	+
Q2G2A1	SAOUHSC_01692	CMP/dCMP-type deaminase domain-containing protein OS=Staphylococcus aureus (strain NCTC 8325) OX=93061 GN=SAOUHSC_01692 PE=4 SV=1	15.763	1	4	2	1.3219	+
Q2G2A7	potA	Spermidine/putrescine import ATP-binding protein PotA OS=Staphylococcus aureus (strain NCTC 8325) OX=93061 GN=potA PE=3 SV=1	41.33	1	4	2	1.3219	+
Q2G2D2	nusA	Transcription termination/antitermination protein NusA OS=Staphylococcus aureus (strain NCTC 8325) OX=93061 GN=nusA PE=3 SV=1	43.741	1	4	2	1.3219	+
Q2G2G6	SAOUHSC_01050	DUF4064 domain-containing protein OS=Staphylococcus aureus (strain NCTC 8325) OX=93061 GN=SAOUHSC_01050 PE=4 SV=1	40.059	1	4	2	1.3219	+
Q2G2S7	SAOUHSC_01975	Metallophos domain-containing protein OS=Staphylococcus aureus (strain NCTC 8325) OX=93061 GN=SAOUHSC_01975 PE=4 SV=1	46.225	1	4	2	1.3219	+
Q2G2U9	sarA	Transcriptional regulator SarA OS=Staphylococcus aureus (strain NCTC 8325) OX=93061 GN=sarA PE=1 SV=3	14.718	2	8	2	2.3219	++
Q9F1K0	dnaE	DNA polymerase III subunit alpha OS=Staphylococcus aureus (strain NCTC 8325) OX=93061 GN=dnaE PE=3 SV=1	122.965	1	4	2	1.3219	+
Q2FXZ2	dnaK	Chaperone protein DnaK OS=Staphylococcus aureus (strain NCTC 8325) OX=93061 GN=dnaK PE=3 SV=1	66.361	5	19	1.926	3.585	++
Q2G1R9	metG	Methionine--tRNA ligase OS=Staphylococcus aureus (strain NCTC 8325) OX=93061 GN=metG PE=3 SV=1	74.886	5	19	1.926	3.585	++
Q2FZU5	SAOUHSC_00895	Glutamate dehydrogenase OS=Staphylococcus aureus (strain NCTC 8325) OX=93061 GN=SAOUHSC_00895 PE=3 SV=1	45.76	17	64	1.9125	5.3399	++
Q2G2A4	SAOUHSC_01042	Dihydrolipoamide acetyltransferase component of pyruvate dehydrogenase complex OS=Staphylococcus aureus (strain NCTC 8325) OX=93061 GN=SAOUHSC_01042 PE=3 SV=1	46.354	30	112	1.9005	6.1497	++
Q2FVF9	SAOUHSC_02755	Uncharacterized protein OS=Staphylococcus aureus (strain NCTC 8325) OX=93061 GN=SAOUHSC_02755 PE=3 SV=1	39.193	5	18	1.848	3.5236	++
Q2FWF0	atpD	ATP synthase subunit beta OS=Staphylococcus aureus (strain NCTC 8325) OX=93061 GN=atpD PE=3 SV=1	51.4	12	43	1.8413	4.7814	++
O05204	ahpF	Alkyl hydroperoxide reductase subunit F OS=Staphylococcus aureus (strain NCTC 8325) OX=93061 GN=ahpF PE=3 SV=1	54.721	2	7	1.8074	2.1699	++
Q2FW07	rplD	50S ribosomal protein L4 OS=Staphylococcus aureus (strain NCTC 8325) OX=93061 GN=rplD PE=1 SV=1	22.465	2	7	1.8074	2.1699	++
Q2FZJ6	folD	Bifunctional protein FolD OS=Staphylococcus aureus (strain NCTC 8325) OX=93061 GN=folD PE=3 SV=1	30.844	2	7	1.8074	2.1699	++
Q2FZL5	menB	1,4-dihydroxy-2-naphthoyl-CoA synthase OS=Staphylococcus aureus (strain NCTC 8325) OX=93061 GN=menB PE=3 SV=1	30.426	2	7	1.8074	2.1699	++
Q2G0S3	glmU	Bifunctional protein GlmU OS=Staphylococcus aureus (strain NCTC 8325) OX=93061 GN=glmU PE=3 SV=1	48.503	2	7	1.8074	2.1699	++
Q2G1Q2	plc	1-phosphatidylinositol phosphodiesterase OS=Staphylococcus aureus (strain NCTC 8325) OX=93061 GN=plc PE=1 SV=1	37.087	7	2	-1.8074	2.1699	--
Q2FW12	rpsC	30S ribosomal protein S3 OS=Staphylococcus aureus (strain NCTC 8325) OX=93061 GN=rpsC PE=1 SV=1	24.1	7	24	1.7776	3.9542	++
Q2FZD8	pheT	Phenylalanine--tRNA ligase beta subunit OS=Staphylococcus aureus (strain NCTC 8325) OX=93061 GN=pheT PE=3 SV=1	88.921	13	44	1.759	4.8329	++
Q2FZ89	ftsZ	Cell division protein FtsZ OS=Staphylococcus aureus (strain NCTC 8325) OX=93061 GN=ftsZ PE=1 SV=1	41.037	8	27	1.7549	4.1293	++
Q2G2D8	SAOUHSC_00634	ABC transporter, substrate-binding protein, putative OS=Staphylococcus aureus (strain NCTC 8325) OX=93061 GN=SAOUHSC_00634 PE=3 SV=1	35.071	22	74	1.75	5.585	++
Q2FWE6	upp	Uracil phosphoribosyltransferase OS=Staphylococcus aureus (strain NCTC 8325) OX=93061 GN=upp PE=3 SV=1	23.05	3	10	1.737	2.7004	++
Q2FWE9	atpG	ATP synthase gamma chain OS=Staphylococcus aureus (strain NCTC 8325) OX=93061 GN=atpG PE=3 SV=1	29.474	3	10	1.737	2.7004	++
Q2G218	ldh1	L-lactate dehydrogenase 1 OS=Staphylococcus aureus (strain NCTC 8325) OX=93061 GN=ldh1 PE=3 SV=2	34.583	3	10	1.737	2.7004	++
Q2FW06	rplC	50S ribosomal protein L3 OS=Staphylococcus aureus (strain NCTC 8325) OX=93061 GN=rplC PE=1 SV=1	23.718	4	13	1.7004	3.0875	++
Q2FWN9	SAOUHSC_02243	Uncharacterized leukocidin-like protein 2 OS=Staphylococcus aureus (strain NCTC 8325) OX=93061 GN=SAOUHSC_02243 PE=1 SV=1	40.434	16	52	1.7004	5.0875	++
Q2FZY9	SAOUHSC_00845	UPF0337 protein SAOUHSC_00845 OS=Staphylococcus aureus (strain NCTC 8325) OX=93061 GN=SAOUHSC_00845 PE=3 SV=1	7.019	4	13	1.7004	3.0875	++
Q2G1N4	SAOUHSC_00074	Periplasmic binding protein, putative OS=Staphylococcus aureus (strain NCTC 8325) OX=93061 GN=SAOUHSC_00074 PE=4 SV=1	36.744	12	39	1.7004	4.6724	++
Q2FWA0	glmS	Glutamine--fructose-6-phosphate aminotransferase [isomerizing] OS=Staphylococcus aureus (strain NCTC 8325) OX=93061 GN=glmS PE=3 SV=1	65.85	5	16	1.6781	3.3923	++
P60430	rplB	50S ribosomal protein L2 OS=Staphylococcus aureus (strain NCTC 8325) OX=93061 GN=rplB PE=1 SV=1	30.155	6	19	1.663	3.6439	++
Q2FW32	rpoA	DNA-directed RNA polymerase subunit alpha OS=Staphylococcus aureus (strain NCTC 8325) OX=93061 GN=rpoA PE=3 SV=1	35.012	10	31	1.6323	4.3576	++
O33599	lytM	Glycyl-glycine endopeptidase LytM OS=Staphylococcus aureus (strain NCTC 8325) OX=93061 GN=lytM PE=1 SV=3	34.317	1	3	1.585	1
P0A0G2	rpmD	50S ribosomal protein L30 OS=Staphylococcus aureus (strain NCTC 8325) OX=93061 GN=rpmD PE=1 SV=1	6.554	1	3	1.585	1
P0C7Y1	psmA1	Phenol-soluble modulin alpha 1 peptide OS=Staphylococcus aureus (strain NCTC 8325) OX=93061 GN=psmA1 PE=1 SV=1	2.26	3	1	-1.585	1
Q2FUS2	SAOUHSC_03030	Sodium, sulfate symporter, putative OS=Staphylococcus aureus (strain NCTC 8325) OX=93061 GN=SAOUHSC_03030 PE=4 SV=1	51.341	1	3	1.585	1
Q2FUU5	lipA	Lipase 1 OS=Staphylococcus aureus (strain NCTC 8325) OX=93061 GN=lipA PE=1 SV=1	76.675	3	1	-1.585	1
Q2FUW7	gtfA	UDP-N-acetylglucosamine--peptide N-acetylglucosaminyltransferase GtfA subunit OS=Staphylococcus aureus (strain NCTC 8325) OX=93061 GN=gtfA PE=3 SV=1	58.273	1	3	1.585	1
Q2FUZ8	SAOUHSC_02947	Sulfite reductase [NADPH] flavoprotein alpha-component OS=Staphylococcus aureus (strain NCTC 8325) OX=93061 GN=SAOUHSC_02947 PE=4 SV=1	72.213	1	3	1.585	1
Q2FV57	crtP	4,4'-diaponeurosporene oxygenase OS=Staphylococcus aureus (strain NCTC 8325) OX=93061 GN=crtP PE=1 SV=1	57.187	1	3	1.585	1
Q2FV83	SAOUHSC_02852	HTH lysR-type domain-containing protein OS=Staphylococcus aureus (strain NCTC 8325) OX=93061 GN=SAOUHSC_02852 PE=3 SV=1	31.466	1	3	1.585	1
Q2FVM5	SAOUHSC_02677	GAF domain-containing protein OS=Staphylococcus aureus (strain NCTC 8325) OX=93061 GN=SAOUHSC_02677 PE=1 SV=1	17.15	1	3	1.585	1
Q2FVS2	SAOUHSC_02620	Uncharacterized protein OS=Staphylococcus aureus (strain NCTC 8325) OX=93061 GN=SAOUHSC_02620 PE=4 SV=1	24.957	1	3	1.585	1
Q2FVT5	hutU	Urocanate hydratase OS=Staphylococcus aureus (strain NCTC 8325) OX=93061 GN=hutU PE=3 SV=1	60.633	1	3	1.585	1
Q2FVT8	SAOUHSC_02604	Uncharacterized protein OS=Staphylococcus aureus (strain NCTC 8325) OX=93061 GN=SAOUHSC_02604 PE=4 SV=1	31.734	1	3	1.585	1
Q2FVV8	SAOUHSC_02583	Transcriptional regulator, putative OS=Staphylococcus aureus (strain NCTC 8325) OX=93061 GN=SAOUHSC_02583 PE=4 SV=1	33.804	5	15	1.585	3.3219	++
Q2FW13	rplP	50S ribosomal protein L16 OS=Staphylococcus aureus (strain NCTC 8325) OX=93061 GN=rplP PE=1 SV=1	16.242	3	1	-1.585	1
Q2FWF8	sceD	Probable transglycosylase SceD OS=Staphylococcus aureus (strain NCTC 8325) OX=93061 GN=sceD PE=1 SV=1	24.066	1	3	1.585	1
Q2FWG8	SAOUHSC_02323	Cardiolipin synthase OS=Staphylococcus aureus (strain NCTC 8325) OX=93061 GN=SAOUHSC_02323 PE=3 SV=1	56.518	1	3	1.585	1
Q2FWJ3	rsbW	Serine-protein kinase RsbW OS=Staphylococcus aureus (strain NCTC 8325) OX=93061 GN=rsbW PE=3 SV=2	17.921	1	3	1.585	1
Q2FWL2	tsaD	tRNA N6-adenosine threonylcarbamoyltransferase OS=Staphylococcus aureus (strain NCTC 8325) OX=93061 GN=tsaD PE=1 SV=1	36.819	1	3	1.585	1
Q2FWL5	SAOUHSC_02274	ABC transporter, ATP-binding protein, putative OS=Staphylococcus aureus (strain NCTC 8325) OX=93061 GN=SAOUHSC_02274 PE=4 SV=1	74.461	1	3	1.585	1
Q2FWN3	groS	10 kDa chaperonin OS=Staphylococcus aureus (strain NCTC 8325) OX=93061 GN=groS PE=3 SV=1	10.416	1	3	1.585	1
Q2FWW2	SAOUHSC_02160	MAP domain-containing protein OS=Staphylococcus aureus (strain NCTC 8325) OX=93061 GN=SAOUHSC_02160 PE=4 SV=1	11.106	1	3	1.585	1
Q2FWZ3	SAOUHSC_02113	RNA methyltransferase, TrmA family, putative OS=Staphylococcus aureus (strain NCTC 8325) OX=93061 GN=SAOUHSC_02113 PE=3 SV=1	51.682	1	3	1.585	1
Q2FWZ8	ftnA	Bacterial non-heme ferritin OS=Staphylococcus aureus (strain NCTC 8325) OX=93061 GN=ftnA PE=1 SV=1	19.589	2	6	1.585	2	+
Q2FXI3	SAOUHSC_01864	Lactamase_B domain-containing protein OS=Staphylococcus aureus (strain NCTC 8325) OX=93061 GN=SAOUHSC_01864 PE=4 SV=1	32.189	1	3	1.585	1
Q2FXJ0	murC	UDP-N-acetylmuramate--L-alanine ligase OS=Staphylococcus aureus (strain NCTC 8325) OX=93061 GN=murC PE=3 SV=1	49.188	1	3	1.585	1
Q2FXK1	SAOUHSC_01833	D-3-phosphoglycerate dehydrogenase OS=Staphylococcus aureus (strain NCTC 8325) OX=93061 GN=SAOUHSC_01833 PE=3 SV=1	57.619	1	3	1.585	1
Q2FXM7	accA	Acetyl-coenzyme A carboxylase carboxyl transferase subunit alpha OS=Staphylococcus aureus (strain NCTC 8325) OX=93061 GN=accA PE=1 SV=1	35.07	1	3	1.585	1
Q2FXN3	SAOUHSC_01802	Uncharacterized protein OS=Staphylococcus aureus (strain NCTC 8325) OX=93061 GN=SAOUHSC_01802 PE=3 SV=1	32.392	1	3	1.585	1
Q2FXP4	SAOUHSC_01792	DnaB_2 domain-containing protein OS=Staphylococcus aureus (strain NCTC 8325) OX=93061 GN=SAOUHSC_01792 PE=4 SV=1	54.533	1	3	1.585	1
Q2FXP5	SAOUHSC_01791	Uncharacterized protein OS=Staphylococcus aureus (strain NCTC 8325) OX=93061 GN=SAOUHSC_01791 PE=1 SV=1	35.636	1	3	1.585	1
Q2FXT7	SAOUHSC_01747	Preprotein translocase, YajC subunit OS=Staphylococcus aureus (strain NCTC 8325) OX=93061 GN=SAOUHSC_01747 PE=4 SV=1	9.671	1	3	1.585	1
Q2FXT9	SAOUHSC_01744	Uncharacterized protein OS=Staphylococcus aureus (strain NCTC 8325) OX=93061 GN=SAOUHSC_01744 PE=4 SV=1	85.611	1	3	1.585	1
Q2FXV0	SAOUHSC_01732	Uncharacterized protein OS=Staphylococcus aureus (strain NCTC 8325) OX=93061 GN=SAOUHSC_01732 PE=4 SV=1	12.768	1	3	1.585	1
Q2FXV8	recD2	ATP-dependent RecD-like DNA helicase OS=Staphylococcus aureus (strain NCTC 8325) OX=93061 GN=recD2 PE=3 SV=1	93.049	1	3	1.585	1
Q2FXW4	SAOUHSC_01717	Uncharacterized protein OS=Staphylococcus aureus (strain NCTC 8325) OX=93061 GN=SAOUHSC_01717 PE=4 SV=1	35.959	1	3	1.585	1
Q2FXZ3	dnaJ	Chaperone protein DnaJ OS=Staphylococcus aureus (strain NCTC 8325) OX=93061 GN=dnaJ PE=3 SV=1	41.761	1	3	1.585	1
Q2FY11	dnaG	DNA primase OS=Staphylococcus aureus (strain NCTC 8325) OX=93061 GN=dnaG PE=3 SV=1	69.294	1	3	1.585	1
Q2FY15	cshB	DEAD-box ATP-dependent RNA helicase CshB OS=Staphylococcus aureus (strain NCTC 8325) OX=93061 GN=cshB PE=3 SV=1	51.081	1	3	1.585	1
Q2FY17	SAOUHSC_01657	ABC transporter, putative OS=Staphylococcus aureus (strain NCTC 8325) OX=93061 GN=SAOUHSC_01657 PE=4 SV=1	29.172	1	3	1.585	1
Q2FY39	SAOUHSC_01627	Uncharacterized protein OS=Staphylococcus aureus (strain NCTC 8325) OX=93061 GN=SAOUHSC_01627 PE=4 SV=1	21.472	1	3	1.585	1
Q2FY44	SAOUHSC_01622	Uncharacterized protein OS=Staphylococcus aureus (strain NCTC 8325) OX=93061 GN=SAOUHSC_01622 PE=4 SV=1	13.273	1	3	1.585	1
Q2FY46	xseA	Exodeoxyribonuclease 7 large subunit OS=Staphylococcus aureus (strain NCTC 8325) OX=93061 GN=xseA PE=3 SV=1	50.894	1	3	1.585	1
Q2FYG5	SAOUHSC_01487	Menaquinone biosynthesis methyltransferase, putative OS=Staphylococcus aureus (strain NCTC 8325) OX=93061 GN=SAOUHSC_01487 PE=3 SV=1	22.371	1	3	1.585	1
Q2FYG9	aroC	Chorismate synthase OS=Staphylococcus aureus (strain NCTC 8325) OX=93061 GN=aroC PE=3 SV=1	43.047	1	3	1.585	1
Q2FYH5	dinG	3'-5' exonuclease DinG OS=Staphylococcus aureus (strain NCTC 8325) OX=93061 GN=dinG PE=2 SV=1	104.218	1	3	1.585	1
Q2FYL5	murG	UDP-N-acetylglucosamine--N-acetylmuramyl-(pentapeptide) pyrophosphoryl-undecaprenol N-acetylglucosamine transferase OS=Staphylococcus aureus (strain NCTC 8325) OX=93061 GN=murG PE=3 SV=1	39.697	1	3	1.585	1
Q2FYM7	SAOUHSC_01408	TelA-like protein SAOUHSC_01408 OS=Staphylococcus aureus (strain NCTC 8325) OX=93061 GN=SAOUHSC_01408 PE=3 SV=1	43.407	2	6	1.585	2	+
Q2FYQ3	SAOUHSC_01382	Uncharacterized protein OS=Staphylococcus aureus (strain NCTC 8325) OX=93061 GN=SAOUHSC_01382 PE=4 SV=1	13.658	1	3	1.585	1
Q2FYR2	femA	Aminoacyltransferase FemA OS=Staphylococcus aureus (strain NCTC 8325) OX=93061 GN=femA PE=1 SV=1	49.124	1	3	1.585	1
Q2FYT0	SAOUHSC_01346	Glycine betaine transporter, putative OS=Staphylococcus aureus (strain NCTC 8325) OX=93061 GN=SAOUHSC_01346 PE=3 SV=1	60.472	1	3	1.585	1
Q2FYU7	katA	Catalase OS=Staphylococcus aureus (strain NCTC 8325) OX=93061 GN=katA PE=2 SV=2	58.38	12	36	1.585	4.585	++
Q2FYV5	SAOUHSC_01319	Aspartokinase OS=Staphylococcus aureus (strain NCTC 8325) OX=93061 GN=SAOUHSC_01319 PE=3 SV=1	52.004	1	3	1.585	1
Q2FYY9	hflX	GTPase HflX OS=Staphylococcus aureus (strain NCTC 8325) OX=93061 GN=hflX PE=3 SV=1	47.336	1	3	1.585	1
Q2FYZ2	miaA	tRNA dimethylallyltransferase OS=Staphylococcus aureus (strain NCTC 8325) OX=93061 GN=miaA PE=3 SV=1	35.868	1	3	1.585	1
Q2FZ02	miaB	tRNA-2-methylthio-N(6)-dimethylallyladenosine synthase OS=Staphylococcus aureus (strain NCTC 8325) OX=93061 GN=miaB PE=3 SV=1	58.931	1	3	1.585	1
Q2FZ04	SAOUHSC_01267	Uncharacterized protein OS=Staphylococcus aureus (strain NCTC 8325) OX=93061 GN=SAOUHSC_01267 PE=4 SV=1	31.359	1	3	1.585	1
Q2FZ94	SAOUHSC_01145	Penicillin-binding protein 1 OS=Staphylococcus aureus (strain NCTC 8325) OX=93061 GN=SAOUHSC_01145 PE=4 SV=1	82.709	1	3	1.585	1
Q2FZD4	SAOUHSC_01098	DNA-dependent DNA polymerase beta chain, putative OS=Staphylococcus aureus (strain NCTC 8325) OX=93061 GN=SAOUHSC_01098 PE=4 SV=1	64.87	1	3	1.585	1
Q2FZE6	isdE	High-affinity heme uptake system protein IsdE OS=Staphylococcus aureus (strain NCTC 8325) OX=93061 GN=isdE PE=1 SV=2	33.271	1	3	1.585	1
Q2FZH3	SAOUHSC_01031	Cytochrome d ubiquinol oxidase, subunit I, putative OS=Staphylococcus aureus (strain NCTC 8325) OX=93061 GN=SAOUHSC_01031 PE=3 SV=1	51.146	1	3	1.585	1
Q2FZH9	SAOUHSC_01025	Uncharacterized protein OS=Staphylococcus aureus (strain NCTC 8325) OX=93061 GN=SAOUHSC_01025 PE=4 SV=1	50.454	1	3	1.585	1
Q2FZM0	menA	1,4-dihydroxy-2-naphthoate octaprenyltransferase OS=Staphylococcus aureus (strain NCTC 8325) OX=93061 GN=menA PE=3 SV=1	34.4	1	3	1.585	1
Q2FZR4	SAOUHSC_00926	Oligopeptide ABC transporter, ATP-binding protein, putative OS=Staphylococcus aureus (strain NCTC 8325) OX=93061 GN=SAOUHSC_00926 PE=3 SV=1	35.822	1	3	1.585	1
Q2FZV6	SAOUHSC_00879	Probable cytosol aminopeptidase OS=Staphylococcus aureus (strain NCTC 8325) OX=93061 GN=SAOUHSC_00879 PE=3 SV=1	54.129	18	6	-1.585	3.585	--
Q2G012	emp	Extracellular matrix protein-binding protein emp OS=Staphylococcus aureus (strain NCTC 8325) OX=93061 GN=emp PE=3 SV=1	38.485	2	6	1.585	2	+
Q2G030	tpiA	Triosephosphate isomerase OS=Staphylococcus aureus (strain NCTC 8325) OX=93061 GN=tpiA PE=3 SV=1	27.292	1	3	1.585	1
Q2G038	SAOUHSC_00788	Gluconeogenesis factor OS=Staphylococcus aureus (strain NCTC 8325) OX=93061 GN=SAOUHSC_00788 PE=3 SV=1	36.26	1	3	1.585	1
Q2G069	murB	UDP-N-acetylenolpyruvoylglucosamine reductase OS=Staphylococcus aureus (strain NCTC 8325) OX=93061 GN=murB PE=3 SV=1	33.797	1	3	1.585	1
Q2G094	SAOUHSC_00727	AHS2 domain-containing protein OS=Staphylococcus aureus (strain NCTC 8325) OX=93061 GN=SAOUHSC_00727 PE=4 SV=1	38.134	1	3	1.585	1
Q2G0B9	SAOUHSC_00686	Uncharacterized protein OS=Staphylococcus aureus (strain NCTC 8325) OX=93061 GN=SAOUHSC_00686 PE=4 SV=1	11.324	1	3	1.585	1
Q2G0K8	nagB	Glucosamine-6-phosphate deaminase OS=Staphylococcus aureus (strain NCTC 8325) OX=93061 GN=nagB PE=3 SV=1	28.467	1	3	1.585	1
Q2G0M1	SAOUHSC_00539	dNK domain-containing protein OS=Staphylococcus aureus (strain NCTC 8325) OX=93061 GN=SAOUHSC_00539 PE=4 SV=1	26.228	1	3	1.585	1
Q2G0M4	SAOUHSC_00536	Branched-chain-amino-acid aminotransferase OS=Staphylococcus aureus (strain NCTC 8325) OX=93061 GN=SAOUHSC_00536 PE=3 SV=1	40.086	1	3	1.585	1
Q2G0N9	rplJ	50S ribosomal protein L10 OS=Staphylococcus aureus (strain NCTC 8325) OX=93061 GN=rplJ PE=3 SV=1	17.71	4	12	1.585	3	++
Q2G0Q7	SAOUHSC_00489	Dihydropteroate synthase OS=Staphylococcus aureus (strain NCTC 8325) OX=93061 GN=SAOUHSC_00489 PE=3 SV=1	29.523	1	3	1.585	1
Q2G0R5	SAOUHSC_00481	S4 RNA-binding domain-containing protein OS=Staphylococcus aureus (strain NCTC 8325) OX=93061 GN=SAOUHSC_00481 PE=4 SV=1	9.856	1	3	1.585	1
Q2G0V3	SAOUHSC_00422	Trans-sulfuration enzyme family protein, putative OS=Staphylococcus aureus (strain NCTC 8325) OX=93061 GN=SAOUHSC_00422 PE=3 SV=1	41.279	1	3	1.585	1
Q2G0W8	SAOUHSC_00406	Uncharacterized protein OS=Staphylococcus aureus (strain NCTC 8325) OX=93061 GN=SAOUHSC_00406 PE=4 SV=1	49.262	1	3	1.585	1
Q2G0X4	sl11	Staphylococcal superantigen-like 11 OS=Staphylococcus aureus (strain NCTC 8325) OX=93061 GN=sl11 PE=3 SV=1	25.366	1	3	1.585	1
Q2G136	SAOUHSC_00319	Bac_luciferase domain-containing protein OS=Staphylococcus aureus (strain NCTC 8325) OX=93061 GN=SAOUHSC_00319 PE=4 SV=1	39.172	1	3	1.585	1
Q2G1C8	SAOUHSC_00197	Uncharacterized protein OS=Staphylococcus aureus (strain NCTC 8325) OX=93061 GN=SAOUHSC_00197 PE=3 SV=1	44.729	1	3	1.585	1
Q2G1C9	SAOUHSC_00196	Uncharacterized protein OS=Staphylococcus aureus (strain NCTC 8325) OX=93061 GN=SAOUHSC_00196 PE=3 SV=1	84.608	1	3	1.585	1
Q2G1H9	SAOUHSC_00144	Uncharacterized protein OS=Staphylococcus aureus (strain NCTC 8325) OX=93061 GN=SAOUHSC_00144 PE=3 SV=1	273.482	1	3	1.585	1
Q2G1K7	SAOUHSC_00115	Capsular polysaccharide synthesis enzyme Cap5B OS=Staphylococcus aureus (strain NCTC 8325) OX=93061 GN=SAOUHSC_00115 PE=4 SV=1	25.285	1	3	1.585	1
Q2G1P4	SAOUHSC_00060	PhoU domain-containing protein OS=Staphylococcus aureus (strain NCTC 8325) OX=93061 GN=SAOUHSC_00060 PE=4 SV=1	60.648	1	3	1.585	1
Q2G1T9	rpoZ	DNA-directed RNA polymerase subunit omega OS=Staphylococcus aureus (strain NCTC 8325) OX=93061 GN=rpoZ PE=3 SV=1	8.15	2	6	1.585	2	+
Q2G1U8	SAOUHSC_02690	ZinT domain-containing protein OS=Staphylococcus aureus (strain NCTC 8325) OX=93061 GN=SAOUHSC_02690 PE=3 SV=1	59.187	1	3	1.585	1
Q2G1V0	SAOUHSC_02687	Formate/nitrite transporter, putative OS=Staphylococcus aureus (strain NCTC 8325) OX=93061 GN=SAOUHSC_02687 PE=4 SV=1	30.67	1	3	1.585	1
Q2G230	tmk	Thymidylate kinase OS=Staphylococcus aureus (strain NCTC 8325) OX=93061 GN=tmk PE=3 SV=1	23.425	1	3	1.585	1
Q2G234	SAOUHSC_02134	Nitric oxide synthase oxygenase OS=Staphylococcus aureus (strain NCTC 8325) OX=93061 GN=SAOUHSC_02134 PE=3 SV=1	41.71	1	3	1.585	1
Q2G239	SAOUHSC_00708	Fructose specific permease, putative OS=Staphylococcus aureus (strain NCTC 8325) OX=93061 GN=SAOUHSC_00708 PE=4 SV=1	68.714	1	3	1.585	1
Q2G243	radA	DNA repair protein RadA OS=Staphylococcus aureus (strain NCTC 8325) OX=93061 GN=radA PE=3 SV=1	48.685	1	3	1.585	1
Q2G247	SAOUHSC_01855	UPF0478 protein SAOUHSC_01855 OS=Staphylococcus aureus (strain NCTC 8325) OX=93061 GN=SAOUHSC_01855 PE=3 SV=1	18.002	3	9	1.585	2.585	++
Q2G258	birA	Bifunctional ligase/repressor BirA OS=Staphylococcus aureus (strain NCTC 8325) OX=93061 GN=birA PE=3 SV=1	37.071	1	3	1.585	1
Q2G266	priA	Primosomal protein N' OS=Staphylococcus aureus (strain NCTC 8325) OX=93061 GN=priA PE=3 SV=1	92.522	1	3	1.585	1
Q2G277	SAOUHSC_00774	Uncharacterized protein OS=Staphylococcus aureus (strain NCTC 8325) OX=93061 GN=SAOUHSC_00774 PE=4 SV=1	25.704	1	3	1.585	1
Q2G2A8	SAOUHSC_01049	Spermidine/putrescine ABC transporter, spermidine/putrescine-binding protein, putative OS=Staphylococcus aureus (strain NCTC 8325) OX=93061 GN=SAOUHSC_01049 PE=4 SV=1	41.471	1	3	1.585	1
Q2G2G2	saeR	Response regulator SaeR OS=Staphylococcus aureus (strain NCTC 8325) OX=93061 GN=saeR PE=1 SV=1	26.858	1	3	1.585	1
Q2G2M2	mprF	Phosphatidylglycerol lysyltransferase OS=Staphylococcus aureus (strain NCTC 8325) OX=93061 GN=mprF PE=1 SV=1	96.866	1	3	1.585	1
Q2G2M3	SAOUHSC_00513	SpoU_sub_bind domain-containing protein OS=Staphylococcus aureus (strain NCTC 8325) OX=93061 GN=SAOUHSC_00513 PE=3 SV=1	27.207	1	3	1.585	1
Q2G2N5	SAOUHSC_01354	Sodium:alanine symporter family protein, putative OS=Staphylococcus aureus (strain NCTC 8325) OX=93061 GN=SAOUHSC_01354 PE=3 SV=1	52.141	1	3	1.585	1
Q2G2T0	SAOUHSC_01969	Uncharacterized protein OS=Staphylococcus aureus (strain NCTC 8325) OX=93061 GN=SAOUHSC_01969 PE=4 SV=1	13.212	1	3	1.585	1
Q2G2T3	rplI	50S ribosomal protein L9 OS=Staphylococcus aureus (strain NCTC 8325) OX=93061 GN=rplI PE=3 SV=1	16.639	1	3	1.585	1
Q2G2T8	SAOUHSC_00712	Aldo_ket_red domain-containing protein OS=Staphylococcus aureus (strain NCTC 8325) OX=93061 GN=SAOUHSC_00712 PE=4 SV=1	32.36	1	3	1.585	1
Q2G2W2	SAOUHSC_02628	Uncharacterized protein OS=Staphylococcus aureus (strain NCTC 8325) OX=93061 GN=SAOUHSC_02628 PE=4 SV=1	24.288	1	3	1.585	1
Q2G2Y3	SAOUHSC_01919	DUF4352 domain-containing protein OS=Staphylococcus aureus (strain NCTC 8325) OX=93061 GN=SAOUHSC_01919 PE=4 SV=1	35.864	3	1	-1.585	1
Q2FZE9	isdA	Iron-regulated surface determinant protein A OS=Staphylococcus aureus (strain NCTC 8325) OX=93061 GN=isdA PE=1 SV=1	38.746	6	17	1.5025	3.5236	++
Q2FW11	rplV	50S ribosomal protein L22 OS=Staphylococcus aureus (strain NCTC 8325) OX=93061 GN=rplV PE=1 SV=1	12.835	5	14	1.4854	3.2479	++
Q2FXG2	ribH	6,7-dimethyl-8-ribityllumazine synthase OS=Staphylococcus aureus (strain NCTC 8325) OX=93061 GN=ribH PE=3 SV=1	16.396	10	28	1.4854	4.2479	++
Q2FYI0	SAOUHSC_01467	Penicillin-binding protein 2 OS=Staphylococcus aureus (strain NCTC 8325) OX=93061 GN=SAOUHSC_01467 PE=4 SV=1	80.426	7	19	1.4406	3.7004	++
Q2FXP9	infC	Translation initiation factor IF-3 OS=Staphylococcus aureus (strain NCTC 8325) OX=93061 GN=infC PE=3 SV=1	20.213	3	8	1.415	2.4594	+
Q2FZL7	menD	2-succinyl-5-enolpyruvyl-6-hydroxy-3-cyclohexene-1-carboxylate synthase OS=Staphylococcus aureus (strain NCTC 8325) OX=93061 GN=menD PE=3 SV=1	63.078	3	8	1.415	2.4594	+
Q2FZ20	pnp	Polyribonucleotide nucleotidyltransferase OS=Staphylococcus aureus (strain NCTC 8325) OX=93061 GN=pnp PE=1 SV=1	77.362	20	52	1.3785	5.1699	++
Q2FXL7	ald2	Alanine dehydrogenase 2 OS=Staphylococcus aureus (strain NCTC 8325) OX=93061 GN=ald2 PE=3 SV=1	40.105	20	51	1.3505	5.1497	++
P0C818	psmA4	Phenol-soluble modulin alpha 4 peptide OS=Staphylococcus aureus (strain NCTC 8325) OX=93061 GN=psmA4 PE=3 SV=1	2.172	5	2	-1.3219	1.8074	-
Q2FW14	rpmC	50S ribosomal protein L29 OS=Staphylococcus aureus (strain NCTC 8325) OX=93061 GN=rpmC PE=1 SV=1	8.09	2	5	1.3219	1.8074	+
Q2G1N7	sarS	HTH-type transcriptional regulator SarS OS=Staphylococcus aureus (strain NCTC 8325) OX=93061 GN=sarS PE=1 SV=1	29.89	2	5	1.3219	1.8074	+
Q2G1W5	SAOUHSC_01908	NERD domain-containing protein OS=Staphylococcus aureus (strain NCTC 8325) OX=93061 GN=SAOUHSC_01908 PE=4 SV=1	35.053	2	5	1.3219	1.8074	+
Q2G045	hprK	HPr kinase/phosphorylase OS=Staphylococcus aureus (strain NCTC 8325) OX=93061 GN=hprK PE=3 SV=1	34.482	11	27	1.2955	4.2479	+
Q2FW23	rpsE	30S ribosomal protein S5 OS=Staphylococcus aureus (strain NCTC 8325) OX=93061 GN=rpsE PE=1 SV=1	17.743	5	12	1.263	3.0875	+
Q2G0Q8	SAOUHSC_00488	Cysteine synthase OS=Staphylococcus aureus (strain NCTC 8325) OX=93061 GN=SAOUHSC_00488 PE=3 SV=1	32.976	5	12	1.263	3.0875	+
Q2G1W2	pckA	Phosphoenolpyruvate carboxykinase (ATP) OS=Staphylococcus aureus (strain NCTC 8325) OX=93061 GN=pckA PE=3 SV=1	59.377	8	19	1.2479	3.7549	+
Q2FXM1	SAOUHSC_01814	Usp domain-containing protein OS=Staphylococcus aureus (strain NCTC 8325) OX=93061 GN=SAOUHSC_01814 PE=4 SV=1	15.226	3	7	1.2224	2.3219	+
Q2FXV1	SAOUHSC_01730	UPF0337 protein SAOUHSC_01730 OS=Staphylococcus aureus (strain NCTC 8325) OX=93061 GN=SAOUHSC_01730 PE=3 SV=1	6.682	3	7	1.2224	2.3219	+
Q2FZK7	atl	Bifunctional autolysin OS=Staphylococcus aureus (strain NCTC 8325) OX=93061 GN=atl PE=1 SV=1	137.384	65	150	1.2065	6.7482	++
P02976	spa	Immunoglobulin G-binding protein A OS=Staphylococcus aureus (strain NCTC 8325) OX=93061 GN=spa PE=1 SV=3	56.437	4	9	1.1699	2.7004	+
P52078	SAOUHSC_00997	Uncharacterized protein SAOUHSC_00997 OS=Staphylococcus aureus (strain NCTC 8325) OX=93061 GN=SAOUHSC_00997 PE=3 SV=2	45.685	4	9	1.1699	2.7004	+
Q2FV21	panB	3-methyl-2-oxobutanoate hydroxymethyltransferase OS=Staphylococcus aureus (strain NCTC 8325) OX=93061 GN=panB PE=3 SV=2	29.256	14	31	1.1468	4.4919	+
Q2G2R8	sspP	Staphopain A OS=Staphylococcus aureus (strain NCTC 8325) OX=93061 GN=sspP PE=1 SV=1	44.262	6	13	1.1155	3.2479	+
Q2G296	fhs	Formate--tetrahydrofolate ligase OS=Staphylococcus aureus (strain NCTC 8325) OX=93061 GN=fhs PE=3 SV=1	59.857	69	148	1.1009	6.7616	+
Q2FWE8	atpA	ATP synthase subunit alpha OS=Staphylococcus aureus (strain NCTC 8325) OX=93061 GN=atpA PE=3 SV=1	54.584	7	15	1.0995	3.4594	+
P0A0F4	rplK	50S ribosomal protein L11 OS=Staphylococcus aureus (strain NCTC 8325) OX=93061 GN=rplK PE=3 SV=2	14.874	2	4	1	1.585
P0A0F8	rplO	50S ribosomal protein L15 OS=Staphylococcus aureus (strain NCTC 8325) OX=93061 GN=rplO PE=1 SV=1	15.597	1	2	1	0.585
P0A0J3	sodA	Superoxide dismutase [Mn] 1 OS=Staphylococcus aureus (strain NCTC 8325) OX=93061 GN=sodA PE=1 SV=1	22.711	1	2	1	0.585
P0C7Z3	psmA2	Phenol-soluble modulin alpha 2 peptide OS=Staphylococcus aureus (strain NCTC 8325) OX=93061 GN=psmA2 PE=3 SV=1	2.278	2	1	-1	0.585
Q05615	aroA	3-phosphoshikimate 1-carboxyvinyltransferase OS=Staphylococcus aureus (strain NCTC 8325) OX=93061 GN=aroA PE=3 SV=2	47.003	1	2	1	0.585
Q2FUR2	SAOUHSC_03041	Uncharacterized protein OS=Staphylococcus aureus (strain NCTC 8325) OX=93061 GN=SAOUHSC_03041 PE=4 SV=1	19.706	1	2	1	0.585
Q2FV14	SAOUHSC_02929	Acetyl-CoA synthetase, putative OS=Staphylococcus aureus (strain NCTC 8325) OX=93061 GN=SAOUHSC_02929 PE=4 SV=1	59.749	1	2	1	0.585
Q2FV17	fda	Fructose-bisphosphate aldolase class 1 OS=Staphylococcus aureus (strain NCTC 8325) OX=93061 GN=fda PE=3 SV=1	33.055	2	4	1	1.585
Q2FV44	SAOUHSC_02895	NmrA domain-containing protein OS=Staphylococcus aureus (strain NCTC 8325) OX=93061 GN=SAOUHSC_02895 PE=4 SV=1	30.609	1	2	1	0.585
Q2FV59	crtM	4,4'-diapophytoene synthase OS=Staphylococcus aureus (strain NCTC 8325) OX=93061 GN=crtM PE=1 SV=1	34.231	1	2	1	0.585
Q2FV87	glcB	PTS system glucoside-specific EIICBA component OS=Staphylococcus aureus (strain NCTC 8325) OX=93061 GN=glcB PE=3 SV=1	74.416	1	2	1	0.585
Q2FV99	srtA	Sortase A OS=Staphylococcus aureus (strain NCTC 8325) OX=93061 GN=srtA PE=1 SV=1	23.541	2	4	1	1.585
Q2FVE6	SAOUHSC_02768	Uncharacterized protein OS=Staphylococcus aureus (strain NCTC 8325) OX=93061 GN=SAOUHSC_02768 PE=4 SV=1	46.953	1	2	1	0.585
Q2FVH3	SAOUHSC_02739	2-dehydropantoate 2-reductase OS=Staphylococcus aureus (strain NCTC 8325) OX=93061 GN=SAOUHSC_02739 PE=3 SV=1	34.444	1	2	1	0.585
Q2FVK1	hlgB	Gamma-hemolysin component B OS=Staphylococcus aureus (strain NCTC 8325) OX=93061 GN=hlgB PE=1 SV=1	36.711	2	4	1	1.585
Q2FVL3	SAOUHSC_02698	Amino acid ABC transproter, permease protein, putative OS=Staphylococcus aureus (strain NCTC 8325) OX=93061 GN=SAOUHSC_02698 PE=3 SV=1	26.442	1	2	1	0.585
Q2FVM3	SAOUHSC_02679	Respiratory nitrate reductase, delta subunit, putative OS=Staphylococcus aureus (strain NCTC 8325) OX=93061 GN=SAOUHSC_02679 PE=4 SV=1	22.925	1	2	1	0.585
Q2FVN3	sarZ	HTH-type transcriptional regulator SarZ OS=Staphylococcus aureus (strain NCTC 8325) OX=93061 GN=sarZ PE=1 SV=1	17.435	2	4	1	1.585
Q2FVN4	SAOUHSC_02668	Uncharacterized protein OS=Staphylococcus aureus (strain NCTC 8325) OX=93061 GN=SAOUHSC_02668 PE=4 SV=1	14.007	1	2	1	0.585
Q2FVN8	SAOUHSC_02664	Transcriptional regulator, putative OS=Staphylococcus aureus (strain NCTC 8325) OX=93061 GN=SAOUHSC_02664 PE=4 SV=1	81.882	1	2	1	0.585
Q2FVP9	SAOUHSC_02653	N-acetyltransferase domain-containing protein OS=Staphylococcus aureus (strain NCTC 8325) OX=93061 GN=SAOUHSC_02653 PE=4 SV=1	12.225	1	2	1	0.585
Q2FVQ3	SAOUHSC_02649	Uncharacterized protein OS=Staphylococcus aureus (strain NCTC 8325) OX=93061 GN=SAOUHSC_02649 PE=4 SV=1	64.537	1	2	1	0.585
Q2FVT2	hutG	Formimidoylglutamase OS=Staphylococcus aureus (strain NCTC 8325) OX=93061 GN=hutG PE=3 SV=1	34.513	1	2	1	0.585
Q2FW03	topB	DNA topoisomerase 3 OS=Staphylococcus aureus (strain NCTC 8325) OX=93061 GN=topB PE=3 SV=1	81.552	1	2	1	0.585
Q2FW08	rplW	50S ribosomal protein L23 OS=Staphylococcus aureus (strain NCTC 8325) OX=93061 GN=rplW PE=1 SV=1	10.605	3	6	1	2.1699
Q2FW38	rplM	50S ribosomal protein L13 OS=Staphylococcus aureus (strain NCTC 8325) OX=93061 GN=rplM PE=1 SV=1	16.333	3	6	1	2.1699
Q2FW39	rpsI	30S ribosomal protein S9 OS=Staphylococcus aureus (strain NCTC 8325) OX=93061 GN=rpsI PE=1 SV=1	14.83	1	2	1	0.585
Q2FW62	SAOUHSC_02445	Zinc-type alcohol dehydrogenase-like protein OS=Staphylococcus aureus (strain NCTC 8325) OX=93061 GN=SAOUHSC_02445 PE=3 SV=1	37.269	1	2	1	0.585
Q2FW65	SAOUHSC_02442	Uncharacterized protein OS=Staphylococcus aureus (strain NCTC 8325) OX=93061 GN=SAOUHSC_02442 PE=4 SV=1	9.223	2	1	-1	0.585
Q2FW72	SAOUHSC_02434	Uncharacterized protein OS=Staphylococcus aureus (strain NCTC 8325) OX=93061 GN=SAOUHSC_02434 PE=4 SV=1	67.211	1	2	1	0.585
Q2FW92	dacA	Diadenylate cyclase OS=Staphylococcus aureus (strain NCTC 8325) OX=93061 GN=dacA PE=3 SV=1	30.079	1	2	1	0.585
Q2FWA8	SAOUHSC_02390	Lytic regulatory protein, putative OS=Staphylococcus aureus (strain NCTC 8325) OX=93061 GN=SAOUHSC_02390 PE=4 SV=1	40.666	1	2	1	0.585
Q2FWC4	SAOUHSC_02374	Peptidase M20 domain-containing protein 2 OS=Staphylococcus aureus (strain NCTC 8325) OX=93061 GN=SAOUHSC_02374 PE=3 SV=1	42.958	1	2	1	0.585
Q2FWE0	prfA	Peptide chain release factor 1 OS=Staphylococcus aureus (strain NCTC 8325) OX=93061 GN=prfA PE=3 SV=1	40.35	1	2	1	0.585
Q2FWM8	hld	Delta-hemolysin OS=Staphylococcus aureus (strain NCTC 8325) OX=93061 GN=hld PE=3 SV=3	2.979	1	2	1	0.585
Q2FWY6	SAOUHSC_02121	Uncharacterized protein OS=Staphylococcus aureus (strain NCTC 8325) OX=93061 GN=SAOUHSC_02121 PE=4 SV=1	45.381	2	1	-1	0.585
Q2FX11	SAOUHSC_02096	Uncharacterized protein OS=Staphylococcus aureus (strain NCTC 8325) OX=93061 GN=SAOUHSC_02096 PE=4 SV=1	10.322	1	2	1	0.585
Q2FX95	SAOUHSC_01982	Ribosomal large subunit pseudouridine synthase, RluD subfamily, putative OS=Staphylococcus aureus (strain NCTC 8325) OX=93061 GN=SAOUHSC_01982 PE=4 SV=1	31.44	1	2	1	0.585
Q2FXA3	hemE	Uroporphyrinogen decarboxylase OS=Staphylococcus aureus (strain NCTC 8325) OX=93061 GN=hemE PE=3 SV=1	39.352	1	2	1	0.585
Q2FXA7	SAOUHSC_01958	Uncharacterized protein OS=Staphylococcus aureus (strain NCTC 8325) OX=93061 GN=SAOUHSC_01958 PE=4 SV=1	21.442	1	2	1	0.585
Q2FXD2	SAOUHSC_01931	Uncharacterized protein OS=Staphylococcus aureus (strain NCTC 8325) OX=93061 GN=SAOUHSC_01931 PE=4 SV=1	163.267	1	2	1	0.585
Q2FXG5	SAOUHSC_01882	Hydrolase_4 domain-containing protein OS=Staphylococcus aureus (strain NCTC 8325) OX=93061 GN=SAOUHSC_01882 PE=4 SV=1	31.866	1	2	1	0.585
Q2FXH5	SAOUHSC_01872	Uncharacterized protein OS=Staphylococcus aureus (strain NCTC 8325) OX=93061 GN=SAOUHSC_01872 PE=4 SV=1	46.416	1	2	1	0.585
Q2FXN2	SAOUHSC_01803	AA_permease domain-containing protein OS=Staphylococcus aureus (strain NCTC 8325) OX=93061 GN=SAOUHSC_01803 PE=4 SV=1	50.481	1	2	1	0.585
Q2FXP2	SAOUHSC_01794	Glyceraldehyde-3-phosphate dehydrogenase OS=Staphylococcus aureus (strain NCTC 8325) OX=93061 GN=SAOUHSC_01794 PE=3 SV=1	36.979	1	2	1	0.585
Q2FXQ8	engB	Probable GTP-binding protein EngB OS=Staphylococcus aureus (strain NCTC 8325) OX=93061 GN=engB PE=3 SV=1	22.685	1	2	1	0.585
Q2FXT0	rpmA	50S ribosomal protein L27 OS=Staphylococcus aureus (strain NCTC 8325) OX=93061 GN=rpmA PE=1 SV=1	10.315	1	2	1	0.585
Q2FXU0	apt	Adenine phosphoribosyltransferase OS=Staphylococcus aureus (strain NCTC 8325) OX=93061 GN=apt PE=3 SV=1	19.117	1	2	1	0.585
Q2FXU2	dtd	D-aminoacyl-tRNA deacylase OS=Staphylococcus aureus (strain NCTC 8325) OX=93061 GN=dtd PE=3 SV=1	16.697	1	2	1	0.585
Q2FXU4	hisS	Histidine--tRNA ligase OS=Staphylococcus aureus (strain NCTC 8325) OX=93061 GN=hisS PE=3 SV=1	48.283	1	2	1	0.585
Q2FXU8	SAOUHSC_01734	AAA domain-containing protein OS=Staphylococcus aureus (strain NCTC 8325) OX=93061 GN=SAOUHSC_01734 PE=4 SV=1	46.278	1	2	1	0.585
Q2FXV2	SAOUHSC_01729	Uncharacterized protein OS=Staphylococcus aureus (strain NCTC 8325) OX=93061 GN=SAOUHSC_01729 PE=4 SV=1	5.655	1	2	1	0.585
Q2FXW3	SAOUHSC_01718	Uncharacterized protein OS=Staphylococcus aureus (strain NCTC 8325) OX=93061 GN=SAOUHSC_01718 PE=4 SV=1	24.527	1	2	1	0.585
Q2FXW5	SAOUHSC_01716	Peptidase_U32_C domain-containing protein OS=Staphylococcus aureus (strain NCTC 8325) OX=93061 GN=SAOUHSC_01716 PE=4 SV=1	47.655	1	2	1	0.585
Q2FXX1	SAOUHSC_01709	Acetyl-CoA carboxylase, biotin carboxylase, putative OS=Staphylococcus aureus (strain NCTC 8325) OX=93061 GN=SAOUHSC_01709 PE=4 SV=1	50.224	1	2	1	0.585
Q2FXX2	pxpA	5-oxoprolinase subunit A OS=Staphylococcus aureus (strain NCTC 8325) OX=93061 GN=pxpA PE=3 SV=1	27.448	1	2	1	0.585
Q2FXX4	SAOUHSC_01706	Fido domain-containing protein OS=Staphylococcus aureus (strain NCTC 8325) OX=93061 GN=SAOUHSC_01706 PE=4 SV=1	47.685	1	2	1	0.585
Q2FXX8	mtnN	5'-methylthioadenosine/S-adenosylhomocysteine nucleosidase OS=Staphylococcus aureus (strain NCTC 8325) OX=93061 GN=mtnN PE=3 SV=1	24.534	1	2	1	0.585
Q2FXZ5	SAOUHSC_01680	Ribosomal RNA small subunit methyltransferase E OS=Staphylococcus aureus (strain NCTC 8325) OX=93061 GN=SAOUHSC_01680 PE=3 SV=1	28.47	1	2	1	0.585
Q2FXZ7	rpsU	30S ribosomal protein S21 OS=Staphylococcus aureus (strain NCTC 8325) OX=93061 GN=rpsU PE=1 SV=1	6.972	1	2	1	0.585
Q2FY13	SAOUHSC_01661	Uncharacterized protein OS=Staphylococcus aureus (strain NCTC 8325) OX=93061 GN=SAOUHSC_01661 PE=4 SV=1	25.508	1	2	1	0.585
Q2FY66	zwf	Glucose-6-phosphate 1-dehydrogenase OS=Staphylococcus aureus (strain NCTC 8325) OX=93061 GN=zwf PE=3 SV=1	56.965	2	1	-1	0.585
Q2FY68	proC	Pyrroline-5-carboxylate reductase OS=Staphylococcus aureus (strain NCTC 8325) OX=93061 GN=proC PE=3 SV=1	28.758	1	2	1	0.585
Q2FYE2	SAOUHSC_01512	Uncharacterized protein OS=Staphylococcus aureus (strain NCTC 8325) OX=93061 GN=SAOUHSC_01512 PE=4 SV=1	35.21	1	2	1	0.585
Q2FYF1	ebpS	Elastin-binding protein EbpS OS=Staphylococcus aureus (strain NCTC 8325) OX=93061 GN=ebpS PE=1 SV=1	53.221	4	8	1	2.585	+
Q2FYF5	SAOUHSC_01496	Cytidylate kinase OS=Staphylococcus aureus (strain NCTC 8325) OX=93061 GN=SAOUHSC_01496 PE=3 SV=1	20.978	1	2	1	0.585
Q2FYG2	SAOUHSC_01490	DNA-binding protein HU, putative OS=Staphylococcus aureus (strain NCTC 8325) OX=93061 GN=SAOUHSC_01490 PE=3 SV=1	9.626	7	14	1	3.3923	+
Q2FYI9	SAOUHSC_01456	Uncharacterized protein OS=Staphylococcus aureus (strain NCTC 8325) OX=93061 GN=SAOUHSC_01456 PE=4 SV=1	50.202	1	2	1	0.585
Q2FYK7	SAOUHSC_01433	Uncharacterized protein OS=Staphylococcus aureus (strain NCTC 8325) OX=93061 GN=SAOUHSC_01433 PE=4 SV=1	30.645	1	2	1	0.585
Q2FYU2	SAOUHSC_01332	Uncharacterized protein OS=Staphylococcus aureus (strain NCTC 8325) OX=93061 GN=SAOUHSC_01332 PE=4 SV=1	33.591	4	8	1	2.585	+
Q2FYV4	SAOUHSC_01320	Homoserine dehydrogenase OS=Staphylococcus aureus (strain NCTC 8325) OX=93061 GN=SAOUHSC_01320 PE=3 SV=1	46.874	1	2	1	0.585
Q2FYV8	SAOUHSC_01316	TNase-like domain-containing protein OS=Staphylococcus aureus (strain NCTC 8325) OX=93061 GN=SAOUHSC_01316 PE=4 SV=1	20.328	1	2	1	0.585
Q2FYZ6	SAOUHSC_01275	Uncharacterized protein OS=Staphylococcus aureus (strain NCTC 8325) OX=93061 GN=SAOUHSC_01275 PE=3 SV=1	28.115	1	2	1	0.585
Q2FYZ7	SAOUHSC_01274	Glycerol uptake operon antiterminator regulatory protein OS=Staphylococcus aureus (strain NCTC 8325) OX=93061 GN=SAOUHSC_01274 PE=4 SV=1	20.45	1	2	1	0.585
Q2FZ17	SAOUHSC_01254	HTH gntR-type domain-containing protein OS=Staphylococcus aureus (strain NCTC 8325) OX=93061 GN=SAOUHSC_01254 PE=4 SV=1	26.951	1	2	1	0.585
Q2FZ21	frr	Ribosome-recycling factor OS=Staphylococcus aureus (strain NCTC 8325) OX=93061 GN=frr PE=3 SV=1	20.353	2	4	1	1.585
Q2FZ29	hslV	ATP-dependent protease subunit HslV OS=Staphylococcus aureus (strain NCTC 8325) OX=93061 GN=hslV PE=3 SV=1	19.572	1	2	1	0.585
Q2FZ54	SAOUHSC_01198	Malonyl CoA-acyl carrier protein transacylase OS=Staphylococcus aureus (strain NCTC 8325) OX=93061 GN=SAOUHSC_01198 PE=3 SV=1	33.635	1	2	1	0.585
Q2FZ56	fapR	Transcription factor FapR OS=Staphylococcus aureus (strain NCTC 8325) OX=93061 GN=fapR PE=1 SV=1	21.99	1	2	1	0.585
Q2FZ68	fmt	Methionyl-tRNA formyltransferase OS=Staphylococcus aureus (strain NCTC 8325) OX=93061 GN=fmt PE=3 SV=1	34.211	1	2	1	0.585
Q2FZ86	sepF	Cell division protein SepF OS=Staphylococcus aureus (strain NCTC 8325) OX=93061 GN=sepF PE=3 SV=1	21.023	1	2	1	0.585
Q2FZB2	SAOUHSC_01125	Stap_Strp_tox_C domain-containing protein OS=Staphylococcus aureus (strain NCTC 8325) OX=93061 GN=SAOUHSC_01125 PE=4 SV=1	27.365	1	2	1	0.585
Q2FZG1	SAOUHSC_01069	Uncharacterized protein OS=Staphylococcus aureus (strain NCTC 8325) OX=93061 GN=SAOUHSC_01069 PE=4 SV=1	31.436	1	2	1	0.585
Q2FZJ1	purQ	Phosphoribosylformylglycinamidine synthase subunit PurQ OS=Staphylococcus aureus (strain NCTC 8325) OX=93061 GN=purQ PE=3 SV=1	24.527	1	2	1	0.585
Q2FZP2	SAOUHSC_00958	Serine protease HtrA-like OS=Staphylococcus aureus (strain NCTC 8325) OX=93061 GN=SAOUHSC_00958 PE=3 SV=2	86.46	1	2	1	0.585
Q2FZZ2	metN2	Methionine import ATP-binding protein MetN 2 OS=Staphylococcus aureus (strain NCTC 8325) OX=93061 GN=metN2 PE=3 SV=1	38.209	1	2	1	0.585
Q2G001	SAOUHSC_00833	Nitroreductase domain-containing protein OS=Staphylococcus aureus (strain NCTC 8325) OX=93061 GN=SAOUHSC_00833 PE=4 SV=1	20.749	1	2	1	0.585
Q2G044	lgt	Phosphatidylglycerol--prolipoprotein diacylglyceryl transferase OS=Staphylococcus aureus (strain NCTC 8325) OX=93061 GN=lgt PE=3 SV=1	31.572	1	2	1	0.585
Q2G061	SAOUHSC_00760	Uncharacterized membrane protein SAOUHSC_00760 OS=Staphylococcus aureus (strain NCTC 8325) OX=93061 GN=SAOUHSC_00760 PE=4 SV=1	40.345	1	2	1	0.585
Q2G088	SAOUHSC_00732	Amino acid ABC transporter, permease protein, putative OS=Staphylococcus aureus (strain NCTC 8325) OX=93061 GN=SAOUHSC_00732 PE=3 SV=1	56.058	1	2	1	0.585
Q2G089	SAOUHSC_00731	ABC transporter domain protein OS=Staphylococcus aureus (strain NCTC 8325) OX=93061 GN=SAOUHSC_00731 PE=4 SV=1	37.538	1	2	1	0.585
Q2G090	SAOUHSC_00730	ATP-dependent DNA helicase RecQ OS=Staphylococcus aureus (strain NCTC 8325) OX=93061 GN=SAOUHSC_00730 PE=4 SV=1	68.17	1	2	1	0.585
Q2G098	SAOUHSC_00723	Chorismate_bind domain-containing protein OS=Staphylococcus aureus (strain NCTC 8325) OX=93061 GN=SAOUHSC_00723 PE=4 SV=1	43.965	1	2	1	0.585
Q2G0D1	sarX	HTH-type transcriptional regulator SarX OS=Staphylococcus aureus (strain NCTC 8325) OX=93061 GN=sarX PE=1 SV=2	14.179	2	1	-1	0.585
Q2G0I8	SAOUHSC_00577	Mevalonate kinase, putative OS=Staphylococcus aureus (strain NCTC 8325) OX=93061 GN=SAOUHSC_00577 PE=4 SV=1	32.919	1	2	1	0.585
Q2G0J0	SAOUHSC_00574	Phosphate acetyltransferase OS=Staphylococcus aureus (strain NCTC 8325) OX=93061 GN=SAOUHSC_00574 PE=4 SV=1	34.952	2	4	1	1.585
Q2G0L8	SAOUHSC_00542	Uncharacterized protein OS=Staphylococcus aureus (strain NCTC 8325) OX=93061 GN=SAOUHSC_00542 PE=4 SV=1	31.841	1	2	1	0.585
Q2G0M0	SAOUHSC_00540	dNK domain-containing protein OS=Staphylococcus aureus (strain NCTC 8325) OX=93061 GN=SAOUHSC_00540 PE=4 SV=1	24.153	1	2	1	0.585
Q2G0P9	SAOUHSC_00501	Uncharacterized protein OS=Staphylococcus aureus (strain NCTC 8325) OX=93061 GN=SAOUHSC_00501 PE=4 SV=1	43.805	1	2	1	0.585
Q2G0S0	rplY	50S ribosomal protein L25 OS=Staphylococcus aureus (strain NCTC 8325) OX=93061 GN=rplY PE=1 SV=1	23.788	9	18	1	3.7549	+
Q2G0S8	SAOUHSC_00466	Putative 4-diphosphocytidyl-2-C-methyl-D-erythritol kinase OS=Staphylococcus aureus (strain NCTC 8325) OX=93061 GN=SAOUHSC_00466 PE=3 SV=1	31.442	1	2	1	0.585
Q2G0U3	SAOUHSC_00434	Transcriptional regulator, lysR family, putative OS=Staphylococcus aureus (strain NCTC 8325) OX=93061 GN=SAOUHSC_00434 PE=3 SV=1	33.943	1	2	1	0.585
Q2G0Z2	SAOUHSC_00369	Uncharacterized protein OS=Staphylococcus aureus (strain NCTC 8325) OX=93061 GN=SAOUHSC_00369 PE=4 SV=1	35.612	1	2	1	0.585
Q2G0Z9	SAOUHSC_00362	Uncharacterized protein OS=Staphylococcus aureus (strain NCTC 8325) OX=93061 GN=SAOUHSC_00362 PE=4 SV=1	23.664	1	2	1	0.585
Q2G185	essB	ESAT-6 secretion machinery protein EssB OS=Staphylococcus aureus (strain NCTC 8325) OX=93061 GN=essB PE=1 SV=1	52.024	2	4	1	1.585
Q2G188	esaA	ESAT-6 secretion accessory factor EsaA OS=Staphylococcus aureus (strain NCTC 8325) OX=93061 GN=esaA PE=1 SV=1	114.826	4	8	1	2.585	+
Q2G193	SAOUHSC_00253	Uncharacterized protein OS=Staphylococcus aureus (strain NCTC 8325) OX=93061 GN=SAOUHSC_00253 PE=4 SV=1	57.923	2	1	-1	0.585
Q2G1C0	tarI	Ribitol-5-phosphate cytidylyltransferase 1 OS=Staphylococcus aureus (strain NCTC 8325) OX=93061 GN=tarI PE=1 SV=1	26.657	1	2	1	0.585
Q2G1D7	pflA	Pyruvate formate-lyase-activating enzyme OS=Staphylococcus aureus (strain NCTC 8325) OX=93061 GN=pflA PE=3 SV=1	28.499	1	2	1	0.585
Q2G1G4	SAOUHSC_00160	Uncharacterized protein OS=Staphylococcus aureus (strain NCTC 8325) OX=93061 GN=SAOUHSC_00160 PE=4 SV=1	32.987	1	2	1	0.585
Q2G1K2	SAOUHSC_00120	UDP-N-acetylglucosamine 2-epimerase OS=Staphylococcus aureus (strain NCTC 8325) OX=93061 GN=SAOUHSC_00120 PE=3 SV=1	42.852	1	2	1	0.585
Q2G1L7	SAOUHSC_00105	Phosphonate ABC transporter, substrate-binding protein, putative OS=Staphylococcus aureus (strain NCTC 8325) OX=93061 GN=SAOUHSC_00105 PE=4 SV=1	35	1	2	1	0.585
Q2G1M8	sbnF	2-[(L-alanin-3-ylcarbamoyl)methyl]-3-(2-aminoethylcarbamoyl)-2-hydroxypropanoate synthase OS=Staphylococcus aureus (strain NCTC 8325) OX=93061 GN=sbnF PE=1 SV=1	71.952	1	2	1	0.585
Q2G1V4	SAOUHSC_00333	ABC transporter, ATP-binding protein, putative OS=Staphylococcus aureus (strain NCTC 8325) OX=93061 GN=SAOUHSC_00333 PE=4 SV=1	31.594	1	2	1	0.585
Q2G1X6	queC	7-cyano-7-deazaguanine synthase OS=Staphylococcus aureus (strain NCTC 8325) OX=93061 GN=queC PE=3 SV=1	24.887	1	2	1	0.585
Q2G1X7	queE	7-carboxy-7-deazaguanine synthase OS=Staphylococcus aureus (strain NCTC 8325) OX=93061 GN=queE PE=3 SV=1	26.821	1	2	1	0.585
Q2G1Z9	nadK	NAD kinase OS=Staphylococcus aureus (strain NCTC 8325) OX=93061 GN=nadK PE=3 SV=1	30.769	1	2	1	0.585
Q2G204	SAOUHSC_00942	GTP pyrophosphokinase, putative OS=Staphylococcus aureus (strain NCTC 8325) OX=93061 GN=SAOUHSC_00942 PE=4 SV=1	25.239	1	2	1	0.585
Q2G233	SAOUHSC_02135	Uncharacterized protein OS=Staphylococcus aureus (strain NCTC 8325) OX=93061 GN=SAOUHSC_02135 PE=4 SV=1	29.473	1	2	1	0.585
Q2G242	SAOUHSC_00508	TRAM domain-containing protein OS=Staphylococcus aureus (strain NCTC 8325) OX=93061 GN=SAOUHSC_00508 PE=4 SV=1	38.888	1	2	1	0.585
Q2G256	SAOUHSC_01474	Uncharacterized protein OS=Staphylococcus aureus (strain NCTC 8325) OX=93061 GN=SAOUHSC_01474 PE=3 SV=1	42.515	1	2	1	0.585
Q2G2B2	sasG	Surface protein G OS=Staphylococcus aureus (strain NCTC 8325) OX=93061 GN=sasG PE=1 SV=1	178.527	2	1	-1	0.585
Q2G2E5	SAOUHSC_00647	Uncharacterized protein OS=Staphylococcus aureus (strain NCTC 8325) OX=93061 GN=SAOUHSC_00647 PE=4 SV=1	64.051	2	1	-1	0.585
Q2G2F2	SAOUHSC_01966	Uncharacterized protein OS=Staphylococcus aureus (strain NCTC 8325) OX=93061 GN=SAOUHSC_01966 PE=4 SV=1	48.442	1	2	1	0.585
Q2G2F3	traP	Signal transduction protein TRAP OS=Staphylococcus aureus (strain NCTC 8325) OX=93061 GN=traP PE=1 SV=1	19.548	1	2	1	0.585
Q2G2G7	SAOUHSC_01054	UPF0637 protein SAOUHSC_01054 OS=Staphylococcus aureus (strain NCTC 8325) OX=93061 GN=SAOUHSC_01054 PE=3 SV=1	24.02	2	1	-1	0.585
Q2G2H9	mnhG1	Na(+)/H(+) antiporter subunit G1 OS=Staphylococcus aureus (strain NCTC 8325) OX=93061 GN=mnhG1 PE=3 SV=1	12.819	1	2	1	0.585
Q2G2I1	tcaA	Membrane-associated protein TcaA OS=Staphylococcus aureus (strain NCTC 8325) OX=93061 GN=tcaA PE=2 SV=1	52.114	1	2	1	0.585
Q2G2L0	SAOUHSC_00638	HTH dtxR-type domain-containing protein OS=Staphylococcus aureus (strain NCTC 8325) OX=93061 GN=SAOUHSC_00638 PE=4 SV=1	24.885	1	2	1	0.585
Q2G2M7	SAOUHSC_00510	Serine acetyltransferase OS=Staphylococcus aureus (strain NCTC 8325) OX=93061 GN=SAOUHSC_00510 PE=3 SV=1	23.754	2	1	-1	0.585
Q2G2Q3	truB	tRNA pseudouridine synthase B OS=Staphylococcus aureus (strain NCTC 8325) OX=93061 GN=truB PE=3 SV=1	34.593	1	2	1	0.585
Q2G2U3	SAOUHSC_00022	YycH domain-containing protein OS=Staphylococcus aureus (strain NCTC 8325) OX=93061 GN=SAOUHSC_00022 PE=4 SV=1	49.008	1	2	1	0.585
Q2G2U4	walK	Sensor protein kinase WalK OS=Staphylococcus aureus (strain NCTC 8325) OX=93061 GN=walK PE=1 SV=1	69.924	1	2	1	0.585
Q2G2V9	SAOUHSC_02006	Uncharacterized protein OS=Staphylococcus aureus (strain NCTC 8325) OX=93061 GN=SAOUHSC_02006 PE=4 SV=1	37.083	1	2	1	0.585
Q2G2X6	SAOUHSC_00646	Penicillin-binding protein 4, putative OS=Staphylococcus aureus (strain NCTC 8325) OX=93061 GN=SAOUHSC_00646 PE=1 SV=1	48.261	1	2	1	0.585
Q9ZAH5	alr1	Alanine racemase 1 OS=Staphylococcus aureus (strain NCTC 8325) OX=93061 GN=alr1 PE=3 SV=1	42.823	1	2	1	0.585
Q2FWV6	scn	Staphylococcal complement inhibitor OS=Staphylococcus aureus (strain NCTC 8325) OX=93061 GN=scn PE=1 SV=1	13.052	6	11	0.8745	3.0875
P0A0B7	ahpC	Alkyl hydroperoxide reductase C OS=Staphylococcus aureus (strain NCTC 8325) OX=93061 GN=ahpC PE=1 SV=1	20.977	5	9	0.848	2.8074
Q2FUX8	argF	Ornithine carbamoyltransferase OS=Staphylococcus aureus (strain NCTC 8325) OX=93061 GN=argF PE=3 SV=1	37.763	5	9	0.848	2.8074
Q2FXH2	leuS	Leucine--tRNA ligase OS=Staphylococcus aureus (strain NCTC 8325) OX=93061 GN=leuS PE=3 SV=1	91.786	5	9	0.848	2.8074
Q2FZZ0	SAOUHSC_00844	Lipoprotein OS=Staphylococcus aureus (strain NCTC 8325) OX=93061 GN=SAOUHSC_00844 PE=3 SV=1	30.351	5	9	0.848	2.8074
Q2G1B7	SAOUHSC_00228	Uncharacterized protein OS=Staphylococcus aureus (strain NCTC 8325) OX=93061 GN=SAOUHSC_00228 PE=4 SV=1	66.314	10	17	0.7655	3.7549
Q2FWP0	SAOUHSC_02241	Uncharacterized leukocidin-like protein 1 OS=Staphylococcus aureus (strain NCTC 8325) OX=93061 GN=SAOUHSC_02241 PE=1 SV=1	38.686	28	47	0.7472	5.2288
Q2FVL2	SAOUHSC_02699	Uncharacterized protein OS=Staphylococcus aureus (strain NCTC 8325) OX=93061 GN=SAOUHSC_02699 PE=4 SV=1	28.904	9	15	0.737	3.585
Q2FW30	rpsM	30S ribosomal protein S13 OS=Staphylococcus aureus (strain NCTC 8325) OX=93061 GN=rpsM PE=1 SV=1	13.719	6	10	0.737	3
Q2FYY6	SAOUHSC_01287	Glutamine synthetase OS=Staphylococcus aureus (strain NCTC 8325) OX=93061 GN=SAOUHSC_01287 PE=3 SV=1	50.841	42	70	0.737	5.8074
Q2G222	SAOUHSC_02979	N-acetylmuramoyl-L-alanine amidase domain-containing protein SAOUHSC_02979 OS=Staphylococcus aureus (strain NCTC 8325) OX=93061 GN=SAOUHSC_02979 PE=1 SV=1	69.253	12	19	0.663	3.9542
P48940	rpsG	30S ribosomal protein S7 OS=Staphylococcus aureus (strain NCTC 8325) OX=93061 GN=rpsG PE=1 SV=2	17.795	10	15	0.585	3.6439
Q2FWX6	SAOUHSC_02145	Uncharacterized protein OS=Staphylococcus aureus (strain NCTC 8325) OX=93061 GN=SAOUHSC_02145 PE=4 SV=1	6.565	3	2	-0.585	1.3219
Q2FXK6	rpsD	30S ribosomal protein S4 OS=Staphylococcus aureus (strain NCTC 8325) OX=93061 GN=rpsD PE=1 SV=1	23.013	4	6	0.585	2.3219
Q2G1E6	SAOUHSC_00179	GFO_IDH_MocA domain-containing protein OS=Staphylococcus aureus (strain NCTC 8325) OX=93061 GN=SAOUHSC_00179 PE=4 SV=1	39.18	2	3	0.585	1.3219
Q2G253	SAOUHSC_00025	GRAM_POS_ANCHORING domain-containing protein OS=Staphylococcus aureus (strain NCTC 8325) OX=93061 GN=SAOUHSC_00025 PE=3 SV=1	83.425	2	3	0.585	1.3219
Q9F0R1	sarR	HTH-type transcriptional regulator SarR OS=Staphylococcus aureus (strain NCTC 8325) OX=93061 GN=sarR PE=1 SV=3	13.669	4	6	0.585	2.3219
Q2G028	eno	Enolase OS=Staphylococcus aureus (strain NCTC 8325) OX=93061 GN=eno PE=1 SV=1	47.117	158	226	0.5164	7.585
Q2FVE7	cntA	Metal-staphylopine-binding protein CntA OS=Staphylococcus aureus (strain NCTC 8325) OX=93061 GN=cntA PE=1 SV=1	60.077	14	10	-0.4854	3.585
Q2G015	clfA	Clumping factor A OS=Staphylococcus aureus (strain NCTC 8325) OX=93061 GN=clfA PE=1 SV=1	96.448	5	7	0.4854	2.585
Q2FZB0	argF	Ornithine carbamoyltransferase OS=Staphylococcus aureus (strain NCTC 8325) OX=93061 GN=argF PE=3 SV=1	37.517	8	11	0.4594	3.2479
Q2FZF0	isdB	Iron-regulated surface determinant protein B OS=Staphylococcus aureus (strain NCTC 8325) OX=93061 GN=isdB PE=1 SV=1	72.192	19	14	-0.4406	4.0444
P48860	rplL	50S ribosomal protein L7/L12 OS=Staphylococcus aureus (strain NCTC 8325) OX=93061 GN=rplL PE=3 SV=2	12.712	9	12	0.415	3.3923
Q2FW33	rplQ	50S ribosomal protein L17 OS=Staphylococcus aureus (strain NCTC 8325) OX=93061 GN=rplQ PE=1 SV=1	13.748	3	4	0.415	1.8074
Q2FYQ2	SAOUHSC_01383	Uncharacterized protein OS=Staphylococcus aureus (strain NCTC 8325) OX=93061 GN=SAOUHSC_01383 PE=3 SV=1	69.285	3	4	0.415	1.8074
Q2FZJ7	SAOUHSC_01005	DUF5011 domain-containing protein OS=Staphylococcus aureus (strain NCTC 8325) OX=93061 GN=SAOUHSC_01005 PE=4 SV=1	11.345	4	3	-0.415	1.8074
Q2FZU0	pgi	Glucose-6-phosphate isomerase OS=Staphylococcus aureus (strain NCTC 8325) OX=93061 GN=pgi PE=3 SV=1	49.822	15	20	0.415	4.1293
Q2G071	SAOUHSC_00749	Fe/B12 periplasmic-binding domain-containing protein OS=Staphylococcus aureus (strain NCTC 8325) OX=93061 GN=SAOUHSC_00749 PE=4 SV=1	37.854	10	13	0.3785	3.5236
Q2FXQ1	rplT	50S ribosomal protein L20 OS=Staphylococcus aureus (strain NCTC 8325) OX=93061 GN=rplT PE=1 SV=1	13.686	7	9	0.3626	3
Q2FXS8	rplU	50S ribosomal protein L21 OS=Staphylococcus aureus (strain NCTC 8325) OX=93061 GN=rplU PE=1 SV=1	11.333	5	4	-0.3219	2.1699
Q2G041	SAOUHSC_00785	Thioredoxin reductase OS=Staphylococcus aureus (strain NCTC 8325) OX=93061 GN=SAOUHSC_00785 PE=3 SV=1	33.616	4	5	0.3219	2.1699
Q2FW79	SAOUHSC_02425	UPF0457 protein SAOUHSC_02425 OS=Staphylococcus aureus (strain NCTC 8325) OX=93061 GN=SAOUHSC_02425 PE=3 SV=1	10.006	5	6	0.263	2.4594
Q2FZ42	rplS	50S ribosomal protein L19 OS=Staphylococcus aureus (strain NCTC 8325) OX=93061 GN=rplS PE=1 SV=1	13.362	6	5	-0.263	2.4594
Q2FVK8	gpmA	2,3-bisphosphoglycerate-dependent phosphoglycerate mutase OS=Staphylococcus aureus (strain NCTC 8325) OX=93061 GN=gpmA PE=3 SV=1	26.68	6	7	0.2224	2.7004
P0A0H0	rpsL	30S ribosomal protein S12 OS=Staphylococcus aureus (strain NCTC 8325) OX=93061 GN=rpsL PE=1 SV=1	15.287	3	3	0	1.585
P60643	lrgB	Antiholin-like protein LrgB OS=Staphylococcus aureus (strain NCTC 8325) OX=93061 GN=lrgB PE=1 SV=1	25.097	1	1	0	0
Q2FUS9	SAOUHSC_03022	UPF0312 protein SAOUHSC_03022 OS=Staphylococcus aureus (strain NCTC 8325) OX=93061 GN=SAOUHSC_03022 PE=3 SV=1	18.655	1	1	0	0
Q2FV29	SAOUHSC_02910	Uncharacterized protein OS=Staphylococcus aureus (strain NCTC 8325) OX=93061 GN=SAOUHSC_02910 PE=4 SV=1	10.712	1	1	0	0
Q2FV41	SAOUHSC_02898	Uncharacterized protein OS=Staphylococcus aureus (strain NCTC 8325) OX=93061 GN=SAOUHSC_02898 PE=3 SV=1	24.931	1	1	0	0
Q2FV64	copA	Copper-exporting P-type ATPase OS=Staphylococcus aureus (strain NCTC 8325) OX=93061 GN=copA PE=1 SV=1	86.744	1	1	0	0
Q2FV90	SAOUHSC_02844	Abhydrolase_3 domain-containing protein OS=Staphylococcus aureus (strain NCTC 8325) OX=93061 GN=SAOUHSC_02844 PE=4 SV=1	36.848	1	1	0	0
Q2FVA2	SAOUHSC_02831	Uncharacterized protein OS=Staphylococcus aureus (strain NCTC 8325) OX=93061 GN=SAOUHSC_02831 PE=4 SV=1	30.567	1	1	0	0
Q2FVK3	SAOUHSC_02708	Gamma-hemolysin h-gamma-ii subunit, putative OS=Staphylococcus aureus (strain NCTC 8325) OX=93061 GN=SAOUHSC_02708 PE=4 SV=1	34.956	3	3	0	1.585
Q2FVL7	SAOUHSC_02694	Thioredoxin-like_fold domain-containing protein OS=Staphylococcus aureus (strain NCTC 8325) OX=93061 GN=SAOUHSC_02694 PE=4 SV=1	23.062	2	2	0	1
Q2FVM7	nreC	Oxygen regulatory protein NreC OS=Staphylococcus aureus (strain NCTC 8325) OX=93061 GN=nreC PE=3 SV=2	24.368	1	1	0	0
Q2FVQ4	SAOUHSC_02648	L-lactate permease OS=Staphylococcus aureus (strain NCTC 8325) OX=93061 GN=SAOUHSC_02648 PE=3 SV=1	56.642	1	1	0	0
Q2FVT0	rpiA	Ribose-5-phosphate isomerase A OS=Staphylococcus aureus (strain NCTC 8325) OX=93061 GN=rpiA PE=3 SV=1	25.55	1	1	0	0
Q2FVT7	SAOUHSC_02605	M20_dimer domain-containing protein OS=Staphylococcus aureus (strain NCTC 8325) OX=93061 GN=SAOUHSC_02605 PE=4 SV=1	41.396	1	1	0	0
Q2FVU1	SAOUHSC_02601	Na+/H+ antiporter, putative OS=Staphylococcus aureus (strain NCTC 8325) OX=93061 GN=SAOUHSC_02601 PE=4 SV=1	42.606	1	1	0	0
Q2FVU4	SAOUHSC_02597	PTS system component, putative OS=Staphylococcus aureus (strain NCTC 8325) OX=93061 GN=SAOUHSC_02597 PE=4 SV=1	59.33	1	1	0	0
Q2FVW7	SAOUHSC_02556	Uncharacterized protein OS=Staphylococcus aureus (strain NCTC 8325) OX=93061 GN=SAOUHSC_02556 PE=4 SV=1	32.029	1	1	0	0
Q2FVW9	SAOUHSC_02554	Fe/B12 periplasmic-binding domain-containing protein OS=Staphylococcus aureus (strain NCTC 8325) OX=93061 GN=SAOUHSC_02554 PE=1 SV=1	34.011	9	9	0	3.1699
Q2FVX0	SAOUHSC_02553	IU_nuc_hydro domain-containing protein OS=Staphylococcus aureus (strain NCTC 8325) OX=93061 GN=SAOUHSC_02553 PE=4 SV=1	35.362	1	1	0	0
Q2FVY9	sarV	HTH-type transcriptional regulator SarV OS=Staphylococcus aureus (strain NCTC 8325) OX=93061 GN=sarV PE=2 SV=1	13.986	1	1	0	0
Q2FVZ5	SAOUHSC_02525	Uncharacterized protein OS=Staphylococcus aureus (strain NCTC 8325) OX=93061 GN=SAOUHSC_02525 PE=3 SV=1	114.702	1	1	0	0
Q2FW29	rpmJ	50S ribosomal protein L36 OS=Staphylococcus aureus (strain NCTC 8325) OX=93061 GN=rpmJ PE=1 SV=1	4.305	1	1	0	0
Q2FW57	SAOUHSC_02460	Aldo_ket_red domain-containing protein OS=Staphylococcus aureus (strain NCTC 8325) OX=93061 GN=SAOUHSC_02460 PE=4 SV=1	32.202	1	1	0	0
Q2FW63	SAOUHSC_02444	Osmoprotectant transporter, BCCT family, opuD-like protein, putative OS=Staphylococcus aureus (strain NCTC 8325) OX=93061 GN=SAOUHSC_02444 PE=3 SV=1	57.636	1	1	0	0
Q2FW81	SAOUHSC_02423	Probable uridylyltransferase SAOUHSC_02423 OS=Staphylococcus aureus (strain NCTC 8325) OX=93061 GN=SAOUHSC_02423 PE=3 SV=1	44.894	1	1	0	0
Q2FWC6	SAOUHSC_02372	Uncharacterized protein OS=Staphylococcus aureus (strain NCTC 8325) OX=93061 GN=SAOUHSC_02372 PE=4 SV=1	25.855	1	1	0	0
Q2FWG7	SAOUHSC_02324	HD domain-containing protein OS=Staphylococcus aureus (strain NCTC 8325) OX=93061 GN=SAOUHSC_02324 PE=4 SV=1	24.634	1	1	0	0
Q2FWJ0	SAOUHSC_02302	SigmaB regulation protein RsbU, putative OS=Staphylococcus aureus (strain NCTC 8325) OX=93061 GN=SAOUHSC_02302 PE=4 SV=1	11.568	1	1	0	0
Q2FWJ9	ilvA	L-threonine dehydratase biosynthetic IlvA OS=Staphylococcus aureus (strain NCTC 8325) OX=93061 GN=ilvA PE=3 SV=1	46.937	1	1	0	0
Q2FWK4	ilvC	Ketol-acid reductoisomerase (NADP(+)) OS=Staphylococcus aureus (strain NCTC 8325) OX=93061 GN=ilvC PE=1 SV=1	36.956	1	1	0	0
Q2FWL6	rex	Redox-sensing transcriptional repressor Rex OS=Staphylococcus aureus (strain NCTC 8325) OX=93061 GN=rex PE=3 SV=1	23.599	1	1	0	0
Q2FWN6	SAOUHSC_02246	Fe/B12 periplasmic-binding domain-containing protein OS=Staphylococcus aureus (strain NCTC 8325) OX=93061 GN=SAOUHSC_02246 PE=4 SV=1	34.843	1	1	0	0
Q2FWP1	hlb	Phospholipase C OS=Staphylococcus aureus (strain NCTC 8325) OX=93061 GN=hlb PE=1 SV=2	37.238	1	1	0	0
Q2FWX0	SAOUHSC_02151	Uncharacterized protein OS=Staphylococcus aureus (strain NCTC 8325) OX=93061 GN=SAOUHSC_02151 PE=4 SV=1	28.139	1	1	0	0
Q2FWX2	SAOUHSC_02149	Uncharacterized protein OS=Staphylococcus aureus (strain NCTC 8325) OX=93061 GN=SAOUHSC_02149 PE=4 SV=1	20.589	1	1	0	0
Q2FWX3	SAOUHSC_02148	Uncharacterized protein OS=Staphylococcus aureus (strain NCTC 8325) OX=93061 GN=SAOUHSC_02148 PE=4 SV=1	18.056	1	1	0	0
Q2FWY7	putP	Sodium/proline symporter OS=Staphylococcus aureus (strain NCTC 8325) OX=93061 GN=putP PE=1 SV=1	55.976	1	1	0	0
Q2FX05	map	Methionine aminopeptidase OS=Staphylococcus aureus (strain NCTC 8325) OX=93061 GN=map PE=3 SV=1	27.502	1	1	0	0
Q2FX08	SAOUHSC_02099	Sensor protein VraS OS=Staphylococcus aureus (strain NCTC 8325) OX=93061 GN=SAOUHSC_02099 PE=4 SV=1	40.045	1	1	0	0
Q2FX93	SAOUHSC_01984	Uncharacterized protein OS=Staphylococcus aureus (strain NCTC 8325) OX=93061 GN=SAOUHSC_01984 PE=4 SV=1	14.245	1	1	0	0
Q2FXE8	SAOUHSC_01901	Transaldolase OS=Staphylococcus aureus (strain NCTC 8325) OX=93061 GN=SAOUHSC_01901 PE=4 SV=1	25.705	1	1	0	0
Q2FXH6	SAOUHSC_01871	Polysaccharide biosynthesis protein, putative OS=Staphylococcus aureus (strain NCTC 8325) OX=93061 GN=SAOUHSC_01871 PE=4 SV=1	61.946	1	1	0	0
Q2FXH7	SAOUHSC_01870	Pseudouridine synthase OS=Staphylococcus aureus (strain NCTC 8325) OX=93061 GN=SAOUHSC_01870 PE=3 SV=1	26.615	1	1	0	0
Q2FXI2	trmB	tRNA (guanine-N(7)-)-methyltransferase OS=Staphylococcus aureus (strain NCTC 8325) OX=93061 GN=trmB PE=3 SV=1	25.276	1	1	0	0
Q2FXI7	SAOUHSC_01859	UPF0354 protein SAOUHSC_01859 OS=Staphylococcus aureus (strain NCTC 8325) OX=93061 GN=SAOUHSC_01859 PE=3 SV=1	33.07	1	1	0	0
Q2FXJ8	SAOUHSC_01836	Uncharacterized protein OS=Staphylococcus aureus (strain NCTC 8325) OX=93061 GN=SAOUHSC_01836 PE=4 SV=1	53.115	1	1	0	0
Q2FXK4	SAOUHSC_01830	GP-PDE domain-containing protein OS=Staphylococcus aureus (strain NCTC 8325) OX=93061 GN=SAOUHSC_01830 PE=4 SV=1	28.405	1	1	0	0
Q2FXL0	SAOUHSC_01825	Aminotran_5 domain-containing protein OS=Staphylococcus aureus (strain NCTC 8325) OX=93061 GN=SAOUHSC_01825 PE=3 SV=1	42.366	1	1	0	0
Q2FXL3	tpx	Thiol peroxidase OS=Staphylococcus aureus (strain NCTC 8325) OX=93061 GN=tpx PE=1 SV=1	18.005	1	1	0	0
Q2FXM2	SAOUHSC_01813	Uncharacterized protein OS=Staphylococcus aureus (strain NCTC 8325) OX=93061 GN=SAOUHSC_01813 PE=4 SV=1	48.531	1	1	0	0
Q2FXP3	nrdR	Transcriptional repressor NrdR OS=Staphylococcus aureus (strain NCTC 8325) OX=93061 GN=nrdR PE=3 SV=1	18.204	1	1	0	0
Q2FXP8	SAOUHSC_01787	AA_permease domain-containing protein OS=Staphylococcus aureus (strain NCTC 8325) OX=93061 GN=SAOUHSC_01787 PE=4 SV=1	54.219	1	1	0	0
Q2FXQ0	rpmI	50S ribosomal protein L35 OS=Staphylococcus aureus (strain NCTC 8325) OX=93061 GN=rpmI PE=1 SV=1	7.697	1	1	0	0
Q2FXS4	SAOUHSC_01761	Uncharacterized protein OS=Staphylococcus aureus (strain NCTC 8325) OX=93061 GN=SAOUHSC_01761 PE=4 SV=1	18.385	1	1	0	0
Q2FXW1	SAOUHSC_01720	Putative pre-16S rRNA nuclease OS=Staphylococcus aureus (strain NCTC 8325) OX=93061 GN=SAOUHSC_01720 PE=3 SV=1	15.865	1	1	0	0
Q2FXW7	greA	Transcription elongation factor GreA OS=Staphylococcus aureus (strain NCTC 8325) OX=93061 GN=greA PE=3 SV=1	17.743	1	1	0	0
Q2FXY5	SAOUHSC_01690	DNA_pol3_delta domain-containing protein OS=Staphylococcus aureus (strain NCTC 8325) OX=93061 GN=SAOUHSC_01690 PE=4 SV=1	37.936	1	1	0	0
Q2FY00	SAOUHSC_01675	Uncharacterized protein OS=Staphylococcus aureus (strain NCTC 8325) OX=93061 GN=SAOUHSC_01675 PE=4 SV=1	27.256	1	1	0	0
Q2FY14	SAOUHSC_01660	GTP cyclohydrolase 1 type 2 homolog OS=Staphylococcus aureus (strain NCTC 8325) OX=93061 GN=SAOUHSC_01660 PE=3 SV=1	41.153	2	2	0	1
Q2FY27	SAOUHSC_01646	Glucokinase, putative OS=Staphylococcus aureus (strain NCTC 8325) OX=93061 GN=SAOUHSC_01646 PE=4 SV=1	35.078	1	1	0	0
Q2FY48	SAOUHSC_01618	Geranyltranstransferase, putative OS=Staphylococcus aureus (strain NCTC 8325) OX=93061 GN=SAOUHSC_01618 PE=3 SV=1	32.808	1	1	0	0
Q2FY80	srrB	Sensor protein SrrB OS=Staphylococcus aureus (strain NCTC 8325) OX=93061 GN=srrB PE=3 SV=1	66.076	1	1	0	0
Q2FYJ4	SAOUHSC_01450	Uncharacterized protein OS=Staphylococcus aureus (strain NCTC 8325) OX=93061 GN=SAOUHSC_01450 PE=4 SV=1	47.262	1	1	0	0
Q2FYK0	SAOUHSC_01440	Probable queuosine precursor transporter OS=Staphylococcus aureus (strain NCTC 8325) OX=93061 GN=SAOUHSC_01440 PE=3 SV=1	26.031	1	1	0	0
Q2FYM3	SAOUHSC_01415	VOC domain-containing protein OS=Staphylococcus aureus (strain NCTC 8325) OX=93061 GN=SAOUHSC_01415 PE=4 SV=1	30.085	1	1	0	0
Q2FYP6	pstS	Phosphate-binding protein PstS OS=Staphylococcus aureus (strain NCTC 8325) OX=93061 GN=pstS PE=3 SV=1	36.117	1	1	0	0
Q2FYW4	SAOUHSC_01310	Cardiolipin synthase OS=Staphylococcus aureus (strain NCTC 8325) OX=93061 GN=SAOUHSC_01310 PE=3 SV=1	56.366	1	1	0	0
Q2FZ18	SAOUHSC_01253	FtsK domain-containing protein OS=Staphylococcus aureus (strain NCTC 8325) OX=93061 GN=SAOUHSC_01253 PE=3 SV=1	83.405	1	1	0	0
Q2FZ50	rnc	Ribonuclease 3 OS=Staphylococcus aureus (strain NCTC 8325) OX=93061 GN=rnc PE=3 SV=1	27.922	1	1	0	0
Q2FZ76	SAOUHSC_01165	Uracil permease, putative OS=Staphylococcus aureus (strain NCTC 8325) OX=93061 GN=SAOUHSC_01165 PE=4 SV=1	46.61	1	1	0	0
Q2FZ88	SAOUHSC_01152	Polyphenol oxidase OS=Staphylococcus aureus (strain NCTC 8325) OX=93061 GN=SAOUHSC_01152 PE=3 SV=1	25.398	1	1	0	0
Q2FZ91	divIB	Cell division protein DivIB OS=Staphylococcus aureus (strain NCTC 8325) OX=93061 GN=divIB PE=3 SV=1	50.212	1	1	0	0
Q2FZB8	SAOUHSC_01114	Fibrinogen-binding protein OS=Staphylococcus aureus (strain NCTC 8325) OX=93061 GN=SAOUHSC_01114 PE=4 SV=1	18.765	5	5	0	2.3219
Q2FZF5	coaD	Phosphopantetheine adenylyltransferase OS=Staphylococcus aureus (strain NCTC 8325) OX=93061 GN=coaD PE=3 SV=1	18.371	1	1	0	0
Q2FZF9	SAOUHSC_01071	Glycerophosphoryl diester phosphodiesterase, putative OS=Staphylococcus aureus (strain NCTC 8325) OX=93061 GN=SAOUHSC_01071 PE=4 SV=1	34.734	1	1	0	0
Q2FZI0	SAOUHSC_01024	Uncharacterized protein OS=Staphylococcus aureus (strain NCTC 8325) OX=93061 GN=SAOUHSC_01024 PE=4 SV=1	5.163	1	1	0	0
Q2FZL1	SAOUHSC_00989	Aminotransferase OS=Staphylococcus aureus (strain NCTC 8325) OX=93061 GN=SAOUHSC_00989 PE=3 SV=1	43.191	1	1	0	0
Q2FZM6	SAOUHSC_00974	Glycosyl transferase, group 1 OS=Staphylococcus aureus (strain NCTC 8325) OX=93061 GN=SAOUHSC_00974 PE=4 SV=1	29.779	1	1	0	0
Q2FZM7	SAOUHSC_00973	Uncharacterized protein OS=Staphylococcus aureus (strain NCTC 8325) OX=93061 GN=SAOUHSC_00973 PE=4 SV=1	27.727	1	1	0	0
Q2FZQ2	SAOUHSC_00948	Uncharacterized protein OS=Staphylococcus aureus (strain NCTC 8325) OX=93061 GN=SAOUHSC_00948 PE=4 SV=1	40.154	1	1	0	0
Q2FZT8	SAOUHSC_00902	Signal peptidase I OS=Staphylococcus aureus (strain NCTC 8325) OX=93061 GN=SAOUHSC_00902 PE=3 SV=1	20.109	1	1	0	0
Q2FZX0	nagD	Acid sugar phosphatase OS=Staphylococcus aureus (strain NCTC 8325) OX=93061 GN=nagD PE=3 SV=1	27.946	1	1	0	0
Q2FZZ8	gcvH	Glycine cleavage system H protein OS=Staphylococcus aureus (strain NCTC 8325) OX=93061 GN=gcvH PE=3 SV=1	14.093	1	1	0	0
Q2G019	SAOUHSC_00808	DUF5067 domain-containing protein OS=Staphylococcus aureus (strain NCTC 8325) OX=93061 GN=SAOUHSC_00808 PE=1 SV=1	28.419	1	1	0	0
Q2G026	SAOUHSC_00801	Protein translocase subunit SecG OS=Staphylococcus aureus (strain NCTC 8325) OX=93061 GN=SAOUHSC_00801 PE=3 SV=1	10.106	1	1	0	0
Q2G042	SAOUHSC_00784	Uncharacterized protein OS=Staphylococcus aureus (strain NCTC 8325) OX=93061 GN=SAOUHSC_00784 PE=4 SV=1	57.061	1	1	0	0
Q2G0A1	SAOUHSC_00704	Uncharacterized protein OS=Staphylococcus aureus (strain NCTC 8325) OX=93061 GN=SAOUHSC_00704 PE=4 SV=1	16.922	1	1	0	0
Q2G0A9	SAOUHSC_00696	Aldo_ket_red domain-containing protein OS=Staphylococcus aureus (strain NCTC 8325) OX=93061 GN=SAOUHSC_00696 PE=4 SV=1	34.777	1	1	0	0
Q2G0B4	uppP	Undecaprenyl-diphosphatase OS=Staphylococcus aureus (strain NCTC 8325) OX=93061 GN=uppP PE=3 SV=1	32.269	1	1	0	0
Q2G0D4	SAOUHSC_00671	Probable autolysin SsaALP OS=Staphylococcus aureus (strain NCTC 8325) OX=93061 GN=SAOUHSC_00671 PE=1 SV=1	28.187	3	3	0	1.585
Q2G0D8	SAOUHSC_00667	ABC transporter ATP-binding protein, putative OS=Staphylococcus aureus (strain NCTC 8325) OX=93061 GN=SAOUHSC_00667 PE=4 SV=1	28.463	1	1	0	0
Q2G0F3	SAOUHSC_00616	AB hydrolase-1 domain-containing protein OS=Staphylococcus aureus (strain NCTC 8325) OX=93061 GN=SAOUHSC_00616 PE=4 SV=1	30.925	1	1	0	0
Q2G0I0	SAOUHSC_00585	Uncharacterized protein OS=Staphylococcus aureus (strain NCTC 8325) OX=93061 GN=SAOUHSC_00585 PE=4 SV=1	21.836	1	1	0	0
Q2G0I1	SAOUHSC_00584	LXG domain-containing protein OS=Staphylococcus aureus (strain NCTC 8325) OX=93061 GN=SAOUHSC_00584 PE=4 SV=1	51.669	1	1	0	0
Q2G0J2	SAOUHSC_00572	ThrE domain-containing protein OS=Staphylococcus aureus (strain NCTC 8325) OX=93061 GN=SAOUHSC_00572 PE=4 SV=1	23.308	1	1	0	0
Q2G0M7	hchA	Protein/nucleic acid deglycase HchA OS=Staphylococcus aureus (strain NCTC 8325) OX=93061 GN=hchA PE=1 SV=1	32.177	2	2	0	1
Q2G0M9	SAOUHSC_00531	M20_dimer domain-containing protein OS=Staphylococcus aureus (strain NCTC 8325) OX=93061 GN=SAOUHSC_00531 PE=4 SV=1	43.658	1	1	0	0
Q2G0P8	ctsR	Transcriptional regulator CtsR OS=Staphylococcus aureus (strain NCTC 8325) OX=93061 GN=ctsR PE=1 SV=1	17.842	1	1	0	0
Q2G0Q0	pdxT	Pyridoxal 5'-phosphate synthase subunit PdxT OS=Staphylococcus aureus (strain NCTC 8325) OX=93061 GN=pdxT PE=3 SV=1	20.63	1	1	0	0
Q2G0Q5	SAOUHSC_00491	2-amino-4-hydroxy-6-hydroxymethyldihydropteridine pyrophosphokinase OS=Staphylococcus aureus (strain NCTC 8325) OX=93061 GN=SAOUHSC_00491 PE=1 SV=1	18.029	1	1	0	0
Q2G0R3	SAOUHSC_00483	S1 RNA binding domain protein OS=Staphylococcus aureus (strain NCTC 8325) OX=93061 GN=SAOUHSC_00483 PE=4 SV=1	14.812	1	1	0	0
Q2G0U9	sle1	N-acetylmuramoyl-L-alanine amidase sle1 OS=Staphylococcus aureus (strain NCTC 8325) OX=93061 GN=sle1 PE=1 SV=1	35.836	5	5	0	2.3219
Q2G0V7	SAOUHSC_00417	Hydrolase_4 domain-containing protein OS=Staphylococcus aureus (strain NCTC 8325) OX=93061 GN=SAOUHSC_00417 PE=4 SV=1	27.443	1	1	0	0
Q2G0Z1	SAOUHSC_00370	Uncharacterized protein OS=Staphylococcus aureus (strain NCTC 8325) OX=93061 GN=SAOUHSC_00370 PE=4 SV=1	25.804	1	1	0	0
Q2G107	selX	Enterotoxin-like toxin X OS=Staphylococcus aureus (strain NCTC 8325) OX=93061 GN=selX PE=3 SV=1	23.165	1	1	0	0
Q2G132	SAOUHSC_00324	Ribosomal-protein-serine acetyltransferase, putative OS=Staphylococcus aureus (strain NCTC 8325) OX=93061 GN=SAOUHSC_00324 PE=4 SV=1	20.857	1	1	0	0
Q2G190	SAOUHSC_00256	Peptidase C51 domain-containing protein OS=Staphylococcus aureus (strain NCTC 8325) OX=93061 GN=SAOUHSC_00256 PE=4 SV=1	33.032	2	2	0	1
Q2G1A8	SAOUHSC_00237	Methyltransf_25 domain-containing protein OS=Staphylococcus aureus (strain NCTC 8325) OX=93061 GN=SAOUHSC_00237 PE=4 SV=1	28.347	1	1	0	0
Q2G1E1	SAOUHSC_00184	Uncharacterized response regulatory protein SAOUHSC_00184 OS=Staphylococcus aureus (strain NCTC 8325) OX=93061 GN=SAOUHSC_00184 PE=3 SV=1	29.599	1	1	0	0
Q2G1K3	SAOUHSC_00119	Capsular polysaccharide synthesis enzyme Cap8F OS=Staphylococcus aureus (strain NCTC 8325) OX=93061 GN=SAOUHSC_00119 PE=4 SV=1	42.267	1	1	0	0
Q2G1N3	sbnA	N-(2-amino-2-carboxyethyl)-L-glutamate synthase OS=Staphylococcus aureus (strain NCTC 8325) OX=93061 GN=sbnA PE=1 SV=2	35.897	1	1	0	0
Q2G1N9	SAOUHSC_00067	L-lactate permease OS=Staphylococcus aureus (strain NCTC 8325) OX=93061 GN=SAOUHSC_00067 PE=3 SV=1	56.191	1	1	0	0
Q2G1Q0	SAOUHSC_00053	Uncharacterized lipoprotein SAOUHSC_00053 OS=Staphylococcus aureus (strain NCTC 8325) OX=93061 GN=SAOUHSC_00053 PE=1 SV=1	29.791	1	1	0	0
Q2G1U0	gmk	Guanylate kinase OS=Staphylococcus aureus (strain NCTC 8325) OX=93061 GN=gmk PE=3 SV=1	24.037	1	1	0	0
Q2G1V2	SAOUHSC_02685	CbiX domain-containing protein OS=Staphylococcus aureus (strain NCTC 8325) OX=93061 GN=SAOUHSC_02685 PE=4 SV=1	27.948	1	1	0	0
Q2G1W1	SAOUHSC_02576	Secretory antigen SsaA, putative OS=Staphylococcus aureus (strain NCTC 8325) OX=93061 GN=SAOUHSC_02576 PE=4 SV=1	17.399	1	1	0	0
Q2G1Z3	SAOUHSC_00652	Iron compound ABC transporter, ATP-binding protein OS=Staphylococcus aureus (strain NCTC 8325) OX=93061 GN=SAOUHSC_00652 PE=4 SV=1	29.496	1	1	0	0
Q2G1Z7	SAOUHSC_01237	Isoprenyl transferase OS=Staphylococcus aureus (strain NCTC 8325) OX=93061 GN=SAOUHSC_01237 PE=3 SV=1	29.848	1	1	0	0
Q2G201	SAOUHSC_00940	CYTH domain-containing protein OS=Staphylococcus aureus (strain NCTC 8325) OX=93061 GN=SAOUHSC_00940 PE=4 SV=1	23.392	1	1	0	0
Q2G203	SAOUHSC_00938	UPF0413 protein SAOUHSC_00938 OS=Staphylococcus aureus (strain NCTC 8325) OX=93061 GN=SAOUHSC_00938 PE=3 SV=1	31.364	1	1	0	0
Q2G227	deoB	Phosphopentomutase OS=Staphylococcus aureus (strain NCTC 8325) OX=93061 GN=deoB PE=3 SV=1	43.796	1	1	0	0
Q2G240	SAOUHSC_00706	HTH deoR-type domain-containing protein OS=Staphylococcus aureus (strain NCTC 8325) OX=93061 GN=SAOUHSC_00706 PE=4 SV=1	28.473	1	1	0	0
Q2G241	gltX	Glutamate--tRNA ligase OS=Staphylococcus aureus (strain NCTC 8325) OX=93061 GN=gltX PE=3 SV=1	56.289	1	1	0	0
Q2G263	SAOUHSC_00096	Transcriptional regulator, GntR family, putative OS=Staphylococcus aureus (strain NCTC 8325) OX=93061 GN=SAOUHSC_00096 PE=4 SV=1	29.171	1	1	0	0
Q2G275	recF	DNA replication and repair protein RecF OS=Staphylococcus aureus (strain NCTC 8325) OX=93061 GN=recF PE=3 SV=1	42.415	1	1	0	0
Q2G293	SAOUHSC_01847	N-acetyltransferase domain-containing protein OS=Staphylococcus aureus (strain NCTC 8325) OX=93061 GN=SAOUHSC_01847 PE=4 SV=1	24.776	1	1	0	0
Q2G298	rsfS	Ribosomal silencing factor RsfS OS=Staphylococcus aureus (strain NCTC 8325) OX=93061 GN=rsfS PE=3 SV=1	13.482	1	1	0	0
Q2G2B0	SAOUHSC_01047	Spermidine/putrescine ABC transporter, permease protein, putative OS=Staphylococcus aureus (strain NCTC 8325) OX=93061 GN=SAOUHSC_01047 PE=3 SV=1	30.15	1	1	0	0
Q2G2C9	SAOUHSC_01245	Ribosomal_L7Ae domain-containing protein OS=Staphylococcus aureus (strain NCTC 8325) OX=93061 GN=SAOUHSC_01245 PE=4 SV=1	11.538	1	1	0	0
Q2G2E4	SAOUHSC_00648	Uncharacterized protein OS=Staphylococcus aureus (strain NCTC 8325) OX=93061 GN=SAOUHSC_00648 PE=4 SV=1	45.016	1	1	0	0
Q2G2F5	SAOUHSC_02352	UDP-N-acetylglucosamine 2-epimerase OS=Staphylococcus aureus (strain NCTC 8325) OX=93061 GN=SAOUHSC_02352 PE=3 SV=1	42.413	1	1	0	0
Q2G2G9	recX	Regulatory protein RecX OS=Staphylococcus aureus (strain NCTC 8325) OX=93061 GN=recX PE=3 SV=1	32.241	1	1	0	0
Q2G2H3	SAOUHSC_02009	ABC transporter domain-containing protein OS=Staphylococcus aureus (strain NCTC 8325) OX=93061 GN=SAOUHSC_02009 PE=4 SV=1	58.254	1	1	0	0
Q2G2L1	tagH	Teichoic acids export ATP-binding protein TagH OS=Staphylococcus aureus (strain NCTC 8325) OX=93061 GN=tagH PE=3 SV=1	29.763	1	1	0	0
Q2G2M8	SAOUHSC_02004	UPF0374 protein SAOUHSC_02004 OS=Staphylococcus aureus (strain NCTC 8325) OX=93061 GN=SAOUHSC_02004 PE=3 SV=1	21.704	1	1	0	0
Q2G2P8	nnrD	ADP-dependent (S)-NAD(P)H-hydrate dehydratase OS=Staphylococcus aureus (strain NCTC 8325) OX=93061 GN=nnrD PE=3 SV=2	30.172	1	1	0	0
Q2G2Q4	rbfA	Ribosome-binding factor A OS=Staphylococcus aureus (strain NCTC 8325) OX=93061 GN=rbfA PE=3 SV=1	13.515	1	1	0	0
Q2G2U6	walR	Transcriptional regulatory protein WalR OS=Staphylococcus aureus (strain NCTC 8325) OX=93061 GN=walR PE=1 SV=1	27.192	1	1	0	0
Q8KQR1	isdC	Iron-regulated surface determinant protein C OS=Staphylococcus aureus (strain NCTC 8325) OX=93061 GN=isdC PE=1 SV=2	24.855	3	3	0	1.585
Q9KJN3	arlS	Signal transduction histidine-protein kinase ArlS OS=Staphylococcus aureus (strain NCTC 8325) OX=93061 GN=arlS PE=1 SV=1	52.4	1	1	0	0

## Sheet: EXO-662 vs EXO-432
Accession	Gene	Description	Mw(kD)	EXO-432	EXO-662	log2(EXO-662/EXO-432)	log2(MeanSP)	Diff Sig
P48860	rplL	50S ribosomal protein L7/L12 OS=Staphylococcus aureus (strain NCTC 8325) OX=93061 GN=rplL PE=3 SV=2	12.712	5	22	2.1375	3.7549	++
O05204	ahpF	Alkyl hydroperoxide reductase subunit F OS=Staphylococcus aureus (strain NCTC 8325) OX=93061 GN=ahpF PE=3 SV=1	54.721	7	15	1.0995	3.4594	+
Q2FZA4	SAOUHSC_01135	Uncharacterized protein OS=Staphylococcus aureus (strain NCTC 8325) OX=93061 GN=SAOUHSC_01135 PE=4 SV=1	4.496	1	12	3.585	2.7004	++
Q2FZV6	SAOUHSC_00879	Probable cytosol aminopeptidase OS=Staphylococcus aureus (strain NCTC 8325) OX=93061 GN=SAOUHSC_00879 PE=3 SV=1	54.129	9	1	-3.1699	2.3219	--
Q2FZY9	SAOUHSC_00845	UPF0337 protein SAOUHSC_00845 OS=Staphylococcus aureus (strain NCTC 8325) OX=93061 GN=SAOUHSC_00845 PE=3 SV=1	7.019	9	1	-3.1699	2.3219	--
Q2G031	pgk	Phosphoglycerate kinase OS=Staphylococcus aureus (strain NCTC 8325) OX=93061 GN=pgk PE=3 SV=1	42.602	4	8	1	2.585	+
Q2G155	lip2	Lipase 2 OS=Staphylococcus aureus (strain NCTC 8325) OX=93061 GN=lip2 PE=1 SV=1	76.388	1	4	2	1.3219	+
Q2G2S2	SAOUHSC_01535	Conserved hypothetical phage protein OS=Staphylococcus aureus (strain NCTC 8325) OX=93061 GN=SAOUHSC_01535 PE=4 SV=1	43.501	8	4	-1	2.585	-
Q2G2Q1	rpsO	30S ribosomal protein S15 OS=Staphylococcus aureus (strain NCTC 8325) OX=93061 GN=rpsO PE=1 SV=1	10.608	7	1	-2.8074	2	--
P0A0F8	rplO	50S ribosomal protein L15 OS=Staphylococcus aureus (strain NCTC 8325) OX=93061 GN=rplO PE=1 SV=1	15.597	6	1	-2.585	1.8074	--
P0C7Y1	psmA1	Phenol-soluble modulin alpha 1 peptide OS=Staphylococcus aureus (strain NCTC 8325) OX=93061 GN=psmA1 PE=1 SV=1	2.26	1	6	2.585	1.8074	++
Q2FWE6	upp	Uracil phosphoribosyltransferase OS=Staphylococcus aureus (strain NCTC 8325) OX=93061 GN=upp PE=3 SV=1	23.05	1	6	2.585	1.8074	++
Q2FXZ9	SAOUHSC_01676	UPF0365 protein SAOUHSC_01676 OS=Staphylococcus aureus (strain NCTC 8325) OX=93061 GN=SAOUHSC_01676 PE=3 SV=1	35.181	1	6	2.585	1.8074	++
Q2FYM2	odhB	Dihydrolipoyllysine-residue succinyltransferase component of 2-oxoglutarate dehydrogenase complex OS=Staphylococcus aureus (strain NCTC 8325) OX=93061 GN=odhB PE=3 SV=1	46.673	6	1	-2.585	1.8074	--
Q2FZD8	pheT	Phenylalanine--tRNA ligase beta subunit OS=Staphylococcus aureus (strain NCTC 8325) OX=93061 GN=pheT PE=3 SV=1	88.921	4	1	-2	1.3219	-
Q2G0Q8	SAOUHSC_00488	Cysteine synthase OS=Staphylococcus aureus (strain NCTC 8325) OX=93061 GN=SAOUHSC_00488 PE=3 SV=1	32.976	6	6	0	2.585
Q2FZK7	atl	Bifunctional autolysin OS=Staphylococcus aureus (strain NCTC 8325) OX=93061 GN=atl PE=1 SV=1	137.384	5	8	0.6781	2.7004
P95689	serS	Serine--tRNA ligase OS=Staphylococcus aureus (strain NCTC 8325) OX=93061 GN=serS PE=3 SV=1	48.64	1	5	2.3219	1.585	++
Q2FVX4	SAOUHSC_02549	Molybdenum ABC transporter, periplasmic molybdate-binding protein OS=Staphylococcus aureus (strain NCTC 8325) OX=93061 GN=SAOUHSC_02549 PE=4 SV=1	29.051	3	1	-1.585	1
Q2FW51	SAOUHSC_02466	Truncated MHC class II analog protein OS=Staphylococcus aureus (strain NCTC 8325) OX=93061 GN=SAOUHSC_02466 PE=4 SV=1	15.448	5	1	-2.3219	1.585	--
Q2FWV5	chp	Chemotaxis inhibitory protein OS=Staphylococcus aureus (strain NCTC 8325) OX=93061 GN=chp PE=1 SV=1	17.04	1	5	2.3219	1.585	++
Q2FXL7	ald2	Alanine dehydrogenase 2 OS=Staphylococcus aureus (strain NCTC 8325) OX=93061 GN=ald2 PE=3 SV=1	40.105	5	5	0	2.3219
Q2FXN4	SAOUHSC_01801	Isocitrate dehydrogenase [NADP] OS=Staphylococcus aureus (strain NCTC 8325) OX=93061 GN=SAOUHSC_01801 PE=4 SV=1	46.423	5	1	-2.3219	1.585	--
Q2G0Q1	pdxS	Pyridoxal 5'-phosphate synthase subunit PdxS OS=Staphylococcus aureus (strain NCTC 8325) OX=93061 GN=pdxS PE=3 SV=1	31.993	4	10	1.3219	2.8074	+
Q2G2D0	infB	Translation initiation factor IF-2 OS=Staphylococcus aureus (strain NCTC 8325) OX=93061 GN=infB PE=3 SV=1	77.871	1	5	2.3219	1.585	++
Q2FXL6	SAOUHSC_01819	Putative universal stress protein SAOUHSC_01819 OS=Staphylococcus aureus (strain NCTC 8325) OX=93061 GN=SAOUHSC_01819 PE=3 SV=1	18.475	18	23	0.3536	4.3576
Q2FWN4	groL	60 kDa chaperonin OS=Staphylococcus aureus (strain NCTC 8325) OX=93061 GN=groL PE=3 SV=1	57.664	2	2	0	1
Q2FZB8	SAOUHSC_01114	Fibrinogen-binding protein OS=Staphylococcus aureus (strain NCTC 8325) OX=93061 GN=SAOUHSC_01114 PE=4 SV=1	18.765	13	3	-2.1155	3	--
Q2FVK5	sbi	Immunoglobulin-binding protein Sbi OS=Staphylococcus aureus (strain NCTC 8325) OX=93061 GN=sbi PE=1 SV=1	50.07	80	19	-2.074	5.6294	--
O06446	secA1	Protein translocase subunit SecA 1 OS=Staphylococcus aureus (strain NCTC 8325) OX=93061 GN=secA1 PE=1 SV=2	95.96	1	4	2	1.3219	+
P0A0F4	rplK	50S ribosomal protein L11 OS=Staphylococcus aureus (strain NCTC 8325) OX=93061 GN=rplK PE=3 SV=2	14.874	3	1	-1.585	1
P0A0H0	rpsL	30S ribosomal protein S12 OS=Staphylococcus aureus (strain NCTC 8325) OX=93061 GN=rpsL PE=1 SV=1	15.287	4	1	-2	1.3219	-
Q2FV21	panB	3-methyl-2-oxobutanoate hydroxymethyltransferase OS=Staphylococcus aureus (strain NCTC 8325) OX=93061 GN=panB PE=3 SV=2	29.256	4	1	-2	1.3219	-
Q2FV74	clpL	ATP-dependent Clp protease ATP-binding subunit ClpL OS=Staphylococcus aureus (strain NCTC 8325) OX=93061 GN=clpL PE=2 SV=1	77.836	3	1	-1.585	1
Q2FW10	rpsS	30S ribosomal protein S19 OS=Staphylococcus aureus (strain NCTC 8325) OX=93061 GN=rpsS PE=1 SV=1	10.615	4	1	-2	1.3219	-
Q2FXM5	SAOUHSC_01810	NADP-dependent malic enzyme, putative OS=Staphylococcus aureus (strain NCTC 8325) OX=93061 GN=SAOUHSC_01810 PE=3 SV=1	44.234	4	1	-2	1.3219	-
Q2FXM8	pfkA	ATP-dependent 6-phosphofructokinase OS=Staphylococcus aureus (strain NCTC 8325) OX=93061 GN=pfkA PE=1 SV=2	34.84	4	2	-1	1.585
Q2FY08	glyQS	Glycine--tRNA ligase OS=Staphylococcus aureus (strain NCTC 8325) OX=93061 GN=glyQS PE=3 SV=1	53.62	2	4	1	1.585
Q2FY33	gcvT	Aminomethyltransferase OS=Staphylococcus aureus (strain NCTC 8325) OX=93061 GN=gcvT PE=3 SV=1	40.458	4	3	-0.415	1.8074
Q2FZ09	recA	Protein RecA OS=Staphylococcus aureus (strain NCTC 8325) OX=93061 GN=recA PE=3 SV=1	34.878	4	3	-0.415	1.8074
Q2FZ21	frr	Ribosome-recycling factor OS=Staphylococcus aureus (strain NCTC 8325) OX=93061 GN=frr PE=3 SV=1	20.353	4	2	-1	1.585
Q2FZ72	carB	Carbamoyl-phosphate synthase large chain OS=Staphylococcus aureus (strain NCTC 8325) OX=93061 GN=carB PE=3 SV=1	117.186	4	1	-2	1.3219	-
Q2FZJ6	folD	Bifunctional protein FolD OS=Staphylococcus aureus (strain NCTC 8325) OX=93061 GN=folD PE=3 SV=1	30.844	2	4	1	1.585
Q2FZU5	SAOUHSC_00895	Glutamate dehydrogenase OS=Staphylococcus aureus (strain NCTC 8325) OX=93061 GN=SAOUHSC_00895 PE=3 SV=1	45.76	4	1	-2	1.3219	-
Q2G055	hpf	Ribosome hibernation promotion factor OS=Staphylococcus aureus (strain NCTC 8325) OX=93061 GN=hpf PE=1 SV=1	22.213	2	4	1	1.585
Q2G0B1	mgrA	HTH-type transcriptional regulator MgrA OS=Staphylococcus aureus (strain NCTC 8325) OX=93061 GN=mgrA PE=1 SV=3	17.089	2	4	1	1.585
Q2G0S0	rplY	50S ribosomal protein L25 OS=Staphylococcus aureus (strain NCTC 8325) OX=93061 GN=rplY PE=1 SV=1	23.788	4	3	-0.415	1.8074
Q2G124	SAOUHSC_00336	Probable acetyl-CoA acyltransferase OS=Staphylococcus aureus (strain NCTC 8325) OX=93061 GN=SAOUHSC_00336 PE=3 SV=1	41.704	1	4	2	1.3219	+
Q2G2U9	sarA	Transcriptional regulator SarA OS=Staphylococcus aureus (strain NCTC 8325) OX=93061 GN=sarA PE=1 SV=3	14.718	4	3	-0.415	1.8074
P47768	rpoB	DNA-directed RNA polymerase subunit beta OS=Staphylococcus aureus (strain NCTC 8325) OX=93061 GN=rpoB PE=3 SV=2	133.219	17	6	-1.5025	3.5236	--
Q2FV52	isaA	Probable transglycosylase IsaA OS=Staphylococcus aureus (strain NCTC 8325) OX=93061 GN=isaA PE=1 SV=1	24.203	23	6	-1.9386	3.858	--
Q2FV67	rocA	1-pyrroline-5-carboxylate dehydrogenase OS=Staphylococcus aureus (strain NCTC 8325) OX=93061 GN=rocA PE=3 SV=1	56.868	10	9	-0.152	3.2479
Q2FW23	rpsE	30S ribosomal protein S5 OS=Staphylococcus aureus (strain NCTC 8325) OX=93061 GN=rpsE PE=1 SV=1	17.743	2	7	1.8074	2.1699	++
Q2FYZ4	glpD	Aerobic glycerol-3-phosphate dehydrogenase OS=Staphylococcus aureus (strain NCTC 8325) OX=93061 GN=glpD PE=3 SV=1	62.388	2	7	1.8074	2.1699	++
Q2FYS0	SAOUHSC_01365	Uncharacterized protein OS=Staphylococcus aureus (strain NCTC 8325) OX=93061 GN=SAOUHSC_01365 PE=3 SV=1	37.856	3	3	0	1.585
O07325	ftsA	Cell division protein FtsA OS=Staphylococcus aureus (strain NCTC 8325) OX=93061 GN=ftsA PE=1 SV=2	52.935	9	3	-1.585	2.585	--
O33599	lytM	Glycyl-glycine endopeptidase LytM OS=Staphylococcus aureus (strain NCTC 8325) OX=93061 GN=lytM PE=1 SV=3	34.317	2	1	-1	0.585
P0A0G2	rpmD	50S ribosomal protein L30 OS=Staphylococcus aureus (strain NCTC 8325) OX=93061 GN=rpmD PE=1 SV=1	6.554	3	1	-1.585	1
P48940	rpsG	30S ribosomal protein S7 OS=Staphylococcus aureus (strain NCTC 8325) OX=93061 GN=rpsG PE=1 SV=2	17.795	3	1	-1.585	1
Q2FVA4	SAOUHSC_02829	Putative NAD(P)H nitroreductase SAOUHSC_02829 OS=Staphylococcus aureus (strain NCTC 8325) OX=93061 GN=SAOUHSC_02829 PE=3 SV=1	25.389	3	3	0	1.585
Q2FVB2	fbp	Fructose-1,6-bisphosphatase class 3 OS=Staphylococcus aureus (strain NCTC 8325) OX=93061 GN=fbp PE=3 SV=1	76.175	3	2	-0.585	1.3219
Q2FVP4	SAOUHSC_02658	Membrane protein, putative OS=Staphylococcus aureus (strain NCTC 8325) OX=93061 GN=SAOUHSC_02658 PE=4 SV=1	47.827	1	1	0	0
Q2FVW4	SAOUHSC_02577	Putative 2-hydroxyacid dehydrogenase SAOUHSC_02577 OS=Staphylococcus aureus (strain NCTC 8325) OX=93061 GN=SAOUHSC_02577 PE=3 SV=1	34.675	3	1	-1.585	1
Q2FW07	rplD	50S ribosomal protein L4 OS=Staphylococcus aureus (strain NCTC 8325) OX=93061 GN=rplD PE=1 SV=1	22.465	1	1	0	0
Q2FW17	rplX	50S ribosomal protein L24 OS=Staphylococcus aureus (strain NCTC 8325) OX=93061 GN=rplX PE=1 SV=1	11.536	3	1	-1.585	1
Q2FW31	rpsK	30S ribosomal protein S11 OS=Staphylococcus aureus (strain NCTC 8325) OX=93061 GN=rpsK PE=1 SV=1	13.882	3	1	-1.585	1
Q2FW38	rplM	50S ribosomal protein L13 OS=Staphylococcus aureus (strain NCTC 8325) OX=93061 GN=rplM PE=1 SV=1	16.333	3	1	-1.585	1
Q2FW39	rpsI	30S ribosomal protein S9 OS=Staphylococcus aureus (strain NCTC 8325) OX=93061 GN=rpsI PE=1 SV=1	14.83	3	1	-1.585	1
Q2FWA0	glmS	Glutamine--fructose-6-phosphate aminotransferase [isomerizing] OS=Staphylococcus aureus (strain NCTC 8325) OX=93061 GN=glmS PE=3 SV=1	65.85	1	3	1.585	1
Q2FWC1	pdp	Pyrimidine-nucleoside phosphorylase OS=Staphylococcus aureus (strain NCTC 8325) OX=93061 GN=pdp PE=3 SV=1	46.308	3	6	1	2.1699
Q2FWD6	SAOUHSC_02363	Putative aldehyde dehydrogenase OS=Staphylococcus aureus (strain NCTC 8325) OX=93061 GN=SAOUHSC_02363 PE=3 SV=1	51.969	3	1	-1.585	1
Q2FWE5	glyA	Serine hydroxymethyltransferase OS=Staphylococcus aureus (strain NCTC 8325) OX=93061 GN=glyA PE=3 SV=1	45.172	3	1	-1.585	1
Q2FWF0	atpD	ATP synthase subunit beta OS=Staphylococcus aureus (strain NCTC 8325) OX=93061 GN=atpD PE=3 SV=1	51.4	3	2	-0.585	1.3219
Q2FXG2	ribH	6,7-dimethyl-8-ribityllumazine synthase OS=Staphylococcus aureus (strain NCTC 8325) OX=93061 GN=ribH PE=3 SV=1	16.396	2	3	0.585	1.3219
Q2FYH6	asnS	Asparagine--tRNA ligase OS=Staphylococcus aureus (strain NCTC 8325) OX=93061 GN=asnS PE=3 SV=1	49.158	1	3	1.585	1
Q2FZ42	rplS	50S ribosomal protein L19 OS=Staphylococcus aureus (strain NCTC 8325) OX=93061 GN=rplS PE=1 SV=1	13.362	2	3	0.585	1.3219
Q2FZ45	rpsP	30S ribosomal protein S16 OS=Staphylococcus aureus (strain NCTC 8325) OX=93061 GN=rpsP PE=1 SV=1	10.235	3	1	-1.585	1
Q2FZ82	ileS	Isoleucine--tRNA ligase OS=Staphylococcus aureus (strain NCTC 8325) OX=93061 GN=ileS PE=3 SV=1	104.886	3	2	-0.585	1.3219
Q2FZ95	ftsL	Cell division protein FtsL OS=Staphylococcus aureus (strain NCTC 8325) OX=93061 GN=ftsL PE=3 SV=1	15.334	3	2	-0.585	1.3219
Q2FZC2	SAOUHSC_01110	Fibrinogen-binding protein-related OS=Staphylococcus aureus (strain NCTC 8325) OX=93061 GN=SAOUHSC_01110 PE=4 SV=1	12.597	3	2	-0.585	1.3219
Q2FZE9	isdA	Iron-regulated surface determinant protein A OS=Staphylococcus aureus (strain NCTC 8325) OX=93061 GN=isdA PE=1 SV=1	38.746	6	2	-1.585	2	-
Q2FZH5	SAOUHSC_01029	Phosphoenolpyruvate-protein phosphotransferase OS=Staphylococcus aureus (strain NCTC 8325) OX=93061 GN=SAOUHSC_01029 PE=3 SV=1	63.219	3	2	-0.585	1.3219
Q2FZQ3	fabI	Enoyl-[acyl-carrier-protein] reductase [NADPH] FabI OS=Staphylococcus aureus (strain NCTC 8325) OX=93061 GN=fabI PE=1 SV=1	28.022	3	3	0	1.585
Q2FZR3	SAOUHSC_00927	Oligopeptide ABC transporter, substrate-binding protein, putative OS=Staphylococcus aureus (strain NCTC 8325) OX=93061 GN=SAOUHSC_00927 PE=4 SV=1	61.572	3	1	-1.585	1
Q2FZT4	SAOUHSC_00906	Uncharacterized protein SAOUHSC_00906 OS=Staphylococcus aureus (strain NCTC 8325) OX=93061 GN=SAOUHSC_00906 PE=3 SV=1	33.113	1	3	1.585	1
Q2FZU0	pgi	Glucose-6-phosphate isomerase OS=Staphylococcus aureus (strain NCTC 8325) OX=93061 GN=pgi PE=3 SV=1	49.822	1	1	0	0
Q2G010	SAOUHSC_00818	Thermonuclease OS=Staphylococcus aureus (strain NCTC 8325) OX=93061 GN=SAOUHSC_00818 PE=4 SV=1	25.12	6	5	-0.263	2.4594
Q2G0G1	adh	Alcohol dehydrogenase OS=Staphylococcus aureus (strain NCTC 8325) OX=93061 GN=adh PE=3 SV=1	36.048	3	1	-1.585	1
Q2G0P0	rplA	50S ribosomal protein L1 OS=Staphylococcus aureus (strain NCTC 8325) OX=93061 GN=rplA PE=3 SV=1	24.708	3	1	-1.585	1
Q2G0V3	SAOUHSC_00422	Trans-sulfuration enzyme family protein, putative OS=Staphylococcus aureus (strain NCTC 8325) OX=93061 GN=SAOUHSC_00422 PE=3 SV=1	41.279	3	2	-0.585	1.3219
Q2G113	rpsF	30S ribosomal protein S6 OS=Staphylococcus aureus (strain NCTC 8325) OX=93061 GN=rpsF PE=1 SV=1	11.595	3	1	-1.585	1
Q2G115	ychF	Ribosome-binding ATPase YchF OS=Staphylococcus aureus (strain NCTC 8325) OX=93061 GN=ychF PE=3 SV=1	40.595	3	2	-0.585	1.3219
Q2G1C0	tarI	Ribitol-5-phosphate cytidylyltransferase 1 OS=Staphylococcus aureus (strain NCTC 8325) OX=93061 GN=tarI PE=1 SV=1	26.657	3	3	0	1.585
Q2G1D8	pflB	Formate acetyltransferase OS=Staphylococcus aureus (strain NCTC 8325) OX=93061 GN=pflB PE=3 SV=1	84.862	1	3	1.585	1
Q2G2G0	SAOUHSC_00717	DM13 domain-containing protein OS=Staphylococcus aureus (strain NCTC 8325) OX=93061 GN=SAOUHSC_00717 PE=4 SV=1	16.045	3	6	1	2.1699
Q2G2M3	SAOUHSC_00513	SpoU_sub_bind domain-containing protein OS=Staphylococcus aureus (strain NCTC 8325) OX=93061 GN=SAOUHSC_00513 PE=3 SV=1	27.207	1	3	1.585	1
Q2G2S0	purB	Adenylosuccinate lyase OS=Staphylococcus aureus (strain NCTC 8325) OX=93061 GN=purB PE=3 SV=1	49.603	3	3	0	1.585
Q2G2S6	prsA	Foldase protein PrsA OS=Staphylococcus aureus (strain NCTC 8325) OX=93061 GN=prsA PE=3 SV=1	35.638	1	3	1.585	1
Q2FZ89	ftsZ	Cell division protein FtsZ OS=Staphylococcus aureus (strain NCTC 8325) OX=93061 GN=ftsZ PE=1 SV=1	41.037	13	14	0.1069	3.7549
Q2G0N5	rpoC	DNA-directed RNA polymerase subunit beta' OS=Staphylococcus aureus (strain NCTC 8325) OX=93061 GN=rpoC PE=3 SV=2	135.409	19	9	-1.078	3.8074	-
Q2G2A3	SAOUHSC_01043	Dihydrolipoyl dehydrogenase OS=Staphylococcus aureus (strain NCTC 8325) OX=93061 GN=SAOUHSC_01043 PE=3 SV=1	49.481	10	19	0.926	3.858	+
P02976	spa	Immunoglobulin G-binding protein A OS=Staphylococcus aureus (strain NCTC 8325) OX=93061 GN=spa PE=1 SV=3	56.437	3	8	1.415	2.4594	+
Q2FW11	rplV	50S ribosomal protein L22 OS=Staphylococcus aureus (strain NCTC 8325) OX=93061 GN=rplV PE=1 SV=1	12.835	2	2	0	1
Q2G1Z4	proS	Proline--tRNA ligase OS=Staphylococcus aureus (strain NCTC 8325) OX=93061 GN=proS PE=3 SV=1	63.863	5	2	-1.3219	1.8074	-
Q2FYG2	SAOUHSC_01490	DNA-binding protein HU, putative OS=Staphylococcus aureus (strain NCTC 8325) OX=93061 GN=SAOUHSC_01490 PE=3 SV=1	9.626	12	7	-0.7776	3.2479
Q2FW18	rplE	50S ribosomal protein L5 OS=Staphylococcus aureus (strain NCTC 8325) OX=93061 GN=rplE PE=1 SV=1	20.267	7	3	-1.2224	2.3219	-
Q2FZ25	rpsB	30S ribosomal protein S2 OS=Staphylococcus aureus (strain NCTC 8325) OX=93061 GN=rpsB PE=1 SV=2	29.094	5	3	-0.737	2
Q2G2C1	SAOUHSC_01064	Pyruvate carboxylase OS=Staphylococcus aureus (strain NCTC 8325) OX=93061 GN=SAOUHSC_01064 PE=4 SV=1	128.548	7	3	-1.2224	2.3219	-
Q2G2J2	ssaA2	Staphylococcal secretory antigen ssaA2 OS=Staphylococcus aureus (strain NCTC 8325) OX=93061 GN=ssaA2 PE=1 SV=1	29.327	7	6	-0.2224	2.7004
Q2FV16	mqo	Probable malate:quinone oxidoreductase OS=Staphylococcus aureus (strain NCTC 8325) OX=93061 GN=mqo PE=3 SV=1	55.999	4	9	1.1699	2.7004	+
Q2FWE8	atpA	ATP synthase subunit alpha OS=Staphylococcus aureus (strain NCTC 8325) OX=93061 GN=atpA PE=3 SV=1	54.584	4	5	0.3219	2.1699
Q2G0N1	fusA	Elongation factor G OS=Staphylococcus aureus (strain NCTC 8325) OX=93061 GN=fusA PE=1 SV=3	76.612	18	8	-1.1699	3.7004	-
Q2G105	SAOUHSC_00356	Uncharacterized protein OS=Staphylococcus aureus (strain NCTC 8325) OX=93061 GN=SAOUHSC_00356 PE=4 SV=1	21.306	8	5	-0.6781	2.7004
Q2G1J0	aldA	Putative aldehyde dehydrogenase AldA OS=Staphylococcus aureus (strain NCTC 8325) OX=93061 GN=aldA PE=3 SV=1	53.659	5	11	1.1375	3	+
Q2FXM9	pyk	Pyruvate kinase OS=Staphylococcus aureus (strain NCTC 8325) OX=93061 GN=pyk PE=3 SV=1	63.102	11	13	0.241	3.585
Q2FV76	SAOUHSC_02860	HMG-CoA synthase, putative OS=Staphylococcus aureus (strain NCTC 8325) OX=93061 GN=SAOUHSC_02860 PE=4 SV=1	43.206	1	2	1	0.585
Q2FVD5	SAOUHSC_02778	Uncharacterized oxidoreductase SAOUHSC_02778 OS=Staphylococcus aureus (strain NCTC 8325) OX=93061 GN=SAOUHSC_02778 PE=3 SV=1	24.604	2	2	0	1
Q2FVF5	SAOUHSC_02759	Uncharacterized protein OS=Staphylococcus aureus (strain NCTC 8325) OX=93061 GN=SAOUHSC_02759 PE=4 SV=1	17.311	1	1	0	0
Q2FVF9	SAOUHSC_02755	Uncharacterized protein OS=Staphylococcus aureus (strain NCTC 8325) OX=93061 GN=SAOUHSC_02755 PE=3 SV=1	39.193	1	1	0	0
Q2FVN6	SAOUHSC_02666	Uncharacterized protein OS=Staphylococcus aureus (strain NCTC 8325) OX=93061 GN=SAOUHSC_02666 PE=4 SV=1	13.34	2	1	-1	0.585
Q2FVT5	hutU	Urocanate hydratase OS=Staphylococcus aureus (strain NCTC 8325) OX=93061 GN=hutU PE=3 SV=1	60.633	1	1	0	0
Q2FVW9	SAOUHSC_02554	Fe/B12 periplasmic-binding domain-containing protein OS=Staphylococcus aureus (strain NCTC 8325) OX=93061 GN=SAOUHSC_02554 PE=1 SV=1	34.011	3	2	-0.585	1.3219
Q2FW06	rplC	50S ribosomal protein L3 OS=Staphylococcus aureus (strain NCTC 8325) OX=93061 GN=rplC PE=1 SV=1	23.718	3	4	0.415	1.8074
Q2FW08	rplW	50S ribosomal protein L23 OS=Staphylococcus aureus (strain NCTC 8325) OX=93061 GN=rplW PE=1 SV=1	10.605	4	2	-1	1.585
Q2FW13	rplP	50S ribosomal protein L16 OS=Staphylococcus aureus (strain NCTC 8325) OX=93061 GN=rplP PE=1 SV=1	16.242	2	2	0	1
Q2FW15	rpsQ	30S ribosomal protein S17 OS=Staphylococcus aureus (strain NCTC 8325) OX=93061 GN=rpsQ PE=1 SV=1	10.175	2	1	-1	0.585
Q2FW16	rplN	50S ribosomal protein L14 OS=Staphylococcus aureus (strain NCTC 8325) OX=93061 GN=rplN PE=1 SV=1	13.135	1	1	0	0
Q2FW20	rpsH	30S ribosomal protein S8 OS=Staphylococcus aureus (strain NCTC 8325) OX=93061 GN=rpsH PE=1 SV=1	14.831	8	4	-1	2.585	-
Q2FW30	rpsM	30S ribosomal protein S13 OS=Staphylococcus aureus (strain NCTC 8325) OX=93061 GN=rpsM PE=1 SV=1	13.719	2	1	-1	0.585
Q2FW32	rpoA	DNA-directed RNA polymerase subunit alpha OS=Staphylococcus aureus (strain NCTC 8325) OX=93061 GN=rpoA PE=3 SV=1	35.012	1	2	1	0.585
Q2FW33	rplQ	50S ribosomal protein L17 OS=Staphylococcus aureus (strain NCTC 8325) OX=93061 GN=rplQ PE=1 SV=1	13.748	2	1	-1	0.585
Q2FW95	SAOUHSC_02404	Uncharacterized protein OS=Staphylococcus aureus (strain NCTC 8325) OX=93061 GN=SAOUHSC_02404 PE=4 SV=1	263.018	1	2	1	0.585
Q2FWB8	deoD	Purine nucleoside phosphorylase DeoD-type OS=Staphylococcus aureus (strain NCTC 8325) OX=93061 GN=deoD PE=3 SV=1	25.908	2	1	-1	0.585
Q2FWD3	SAOUHSC_02366	Uncharacterized protein OS=Staphylococcus aureus (strain NCTC 8325) OX=93061 GN=SAOUHSC_02366 PE=4 SV=1	30.836	2	2	0	1
Q2FWF5	fabZ	3-hydroxyacyl-[acyl-carrier-protein] dehydratase FabZ OS=Staphylococcus aureus (strain NCTC 8325) OX=93061 GN=fabZ PE=3 SV=1	16.082	1	1	0	0
Q2FWP0	SAOUHSC_02241	Uncharacterized leukocidin-like protein 1 OS=Staphylococcus aureus (strain NCTC 8325) OX=93061 GN=SAOUHSC_02241 PE=1 SV=1	38.686	4	6	0.585	2.3219
Q2FWV6	scn	Staphylococcal complement inhibitor OS=Staphylococcus aureus (strain NCTC 8325) OX=93061 GN=scn PE=1 SV=1	13.052	1	2	1	0.585
Q2FWW1	SAOUHSC_02161	MHC class II analog protein OS=Staphylococcus aureus (strain NCTC 8325) OX=93061 GN=SAOUHSC_02161 PE=4 SV=1	65.574	2	1	-1	0.585
Q2FWY9	gatA	Glutamyl-tRNA(Gln) amidotransferase subunit A OS=Staphylococcus aureus (strain NCTC 8325) OX=93061 GN=gatA PE=3 SV=1	52.821	2	1	-1	0.585
Q2FX11	SAOUHSC_02096	Uncharacterized protein OS=Staphylococcus aureus (strain NCTC 8325) OX=93061 GN=SAOUHSC_02096 PE=4 SV=1	10.322	2	1	-1	0.585
Q2FX55	SAOUHSC_02044	Conserved hypothetical phage protein OS=Staphylococcus aureus (strain NCTC 8325) OX=93061 GN=SAOUHSC_02044 PE=4 SV=1	23.397	1	1	0	0
Q2FX90	SAOUHSC_01987	Uncharacterized protein OS=Staphylococcus aureus (strain NCTC 8325) OX=93061 GN=SAOUHSC_01987 PE=4 SV=1	22.343	2	1	-1	0.585
Q2FXJ6	SAOUHSC_01838	PDZ domain-containing protein OS=Staphylococcus aureus (strain NCTC 8325) OX=93061 GN=SAOUHSC_01838 PE=4 SV=1	45.803	2	1	-1	0.585
Q2FXK8	ezrA	Septation ring formation regulator EzrA OS=Staphylococcus aureus (strain NCTC 8325) OX=93061 GN=ezrA PE=3 SV=1	66.247	1	2	1	0.585
Q2FXP7	thrS	Threonine--tRNA ligase OS=Staphylococcus aureus (strain NCTC 8325) OX=93061 GN=thrS PE=3 SV=1	74.488	2	1	-1	0.585
Q2FXP9	infC	Translation initiation factor IF-3 OS=Staphylococcus aureus (strain NCTC 8325) OX=93061 GN=infC PE=3 SV=1	20.213	2	2	0	1
Q2FXQ6	tig	Trigger factor OS=Staphylococcus aureus (strain NCTC 8325) OX=93061 GN=tig PE=3 SV=1	48.609	2	2	0	1
Q2FXS8	rplU	50S ribosomal protein L21 OS=Staphylococcus aureus (strain NCTC 8325) OX=93061 GN=rplU PE=1 SV=1	11.333	1	1	0	0
Q2FXT1	obg	GTPase Obg OS=Staphylococcus aureus (strain NCTC 8325) OX=93061 GN=obg PE=3 SV=1	47.235	2	1	-1	0.585
Q2FXZ2	dnaK	Chaperone protein DnaK OS=Staphylococcus aureus (strain NCTC 8325) OX=93061 GN=dnaK PE=3 SV=1	66.361	8	5	-0.6781	2.7004
Q2FY01	SAOUHSC_01673	PhoH domain-containing protein OS=Staphylococcus aureus (strain NCTC 8325) OX=93061 GN=SAOUHSC_01673 PE=4 SV=1	34.913	1	1	0	0
Q2FY27	SAOUHSC_01646	Glucokinase, putative OS=Staphylococcus aureus (strain NCTC 8325) OX=93061 GN=SAOUHSC_01646 PE=4 SV=1	35.078	2	1	-1	0.585
Q2FY44	SAOUHSC_01622	Uncharacterized protein OS=Staphylococcus aureus (strain NCTC 8325) OX=93061 GN=SAOUHSC_01622 PE=4 SV=1	13.273	2	2	0	1
Q2FY98	SAOUHSC_01567	Conserved hypothetical phage protein OS=Staphylococcus aureus (strain NCTC 8325) OX=93061 GN=SAOUHSC_01567 PE=4 SV=1	13.662	2	1	-1	0.585
Q2FYI5	gpsB	Cell cycle protein GpsB OS=Staphylococcus aureus (strain NCTC 8325) OX=93061 GN=gpsB PE=3 SV=1	13.151	1	2	1	0.585
Q2FYM7	SAOUHSC_01408	TelA-like protein SAOUHSC_01408 OS=Staphylococcus aureus (strain NCTC 8325) OX=93061 GN=SAOUHSC_01408 PE=3 SV=1	43.407	1	2	1	0.585
Q2FYT8	SAOUHSC_01337	Transketolase OS=Staphylococcus aureus (strain NCTC 8325) OX=93061 GN=SAOUHSC_01337 PE=3 SV=1	68.359	4	2	-1	1.585
Q2FZ27	codY	GTP-sensing transcriptional pleiotropic repressor CodY OS=Staphylococcus aureus (strain NCTC 8325) OX=93061 GN=codY PE=1 SV=1	28.755	2	2	0	1
Q2FZ36	sucD	Succinate--CoA ligase [ADP-forming] subunit alpha OS=Staphylococcus aureus (strain NCTC 8325) OX=93061 GN=sucD PE=3 SV=1	31.542	1	2	1	0.585
Q2FZ53	SAOUHSC_01199	3-oxoacyl-(Acyl-carrier-protein) reductase, putative OS=Staphylococcus aureus (strain NCTC 8325) OX=93061 GN=SAOUHSC_01199 PE=1 SV=1	25.887	2	2	0	1
Q2FZ58	SAOUHSC_01193	Uncharacterized protein SAOUHSC_01193 OS=Staphylococcus aureus (strain NCTC 8325) OX=93061 GN=SAOUHSC_01193 PE=4 SV=1	60.516	2	1	-1	0.585
Q2FZ83	SAOUHSC_01158	Uncharacterized protein OS=Staphylococcus aureus (strain NCTC 8325) OX=93061 GN=SAOUHSC_01158 PE=4 SV=1	23.514	2	1	-1	0.585
Q2FZF0	isdB	Iron-regulated surface determinant protein B OS=Staphylococcus aureus (strain NCTC 8325) OX=93061 GN=isdB PE=1 SV=1	72.192	1	1	0	0
Q2FZG5	SAOUHSC_01039	Uncharacterized protein OS=Staphylococcus aureus (strain NCTC 8325) OX=93061 GN=SAOUHSC_01039 PE=4 SV=1	23.875	1	2	1	0.585
Q2FZJ0	purL	Phosphoribosylformylglycinamidine synthase subunit PurL OS=Staphylococcus aureus (strain NCTC 8325) OX=93061 GN=purL PE=3 SV=1	79.536	1	2	1	0.585
Q2FZJ7	SAOUHSC_01005	DUF5011 domain-containing protein OS=Staphylococcus aureus (strain NCTC 8325) OX=93061 GN=SAOUHSC_01005 PE=4 SV=1	11.345	4	2	-1	1.585
Q2FZJ9	qoxA	Probable quinol oxidase subunit 2 OS=Staphylococcus aureus (strain NCTC 8325) OX=93061 GN=qoxA PE=3 SV=1	41.777	2	1	-1	0.585
Q2FZP9	SAOUHSC_00951	Putative phosphoesterase SAOUHSC_00951 OS=Staphylococcus aureus (strain NCTC 8325) OX=93061 GN=SAOUHSC_00951 PE=3 SV=1	19.326	2	1	-1	0.585
Q2FZT7	SAOUHSC_00903	Signal peptidase I OS=Staphylococcus aureus (strain NCTC 8325) OX=93061 GN=SAOUHSC_00903 PE=3 SV=1	17.598	1	1	0	0
Q2FZU6	rocD	Ornithine aminotransferase OS=Staphylococcus aureus (strain NCTC 8325) OX=93061 GN=rocD PE=3 SV=1	43.418	1	2	1	0.585
Q2G012	emp	Extracellular matrix protein-binding protein emp OS=Staphylococcus aureus (strain NCTC 8325) OX=93061 GN=emp PE=3 SV=1	38.485	1	2	1	0.585
Q2G013	SAOUHSC_00814	Truncated secreted von Willebrand factor-binding protein (Coagulase) VWbp, putative OS=Staphylococcus aureus (strain NCTC 8325) OX=93061 GN=SAOUHSC_00814 PE=4 SV=1	52.843	2	1	-1	0.585
Q2G015	clfA	Clumping factor A OS=Staphylococcus aureus (strain NCTC 8325) OX=93061 GN=clfA PE=1 SV=1	96.448	2	1	-1	0.585
Q2G032	SAOUHSC_00795	Glyceraldehyde-3-phosphate dehydrogenase OS=Staphylococcus aureus (strain NCTC 8325) OX=93061 GN=SAOUHSC_00795 PE=3 SV=1	36.281	4	8	1	2.585	+
Q2G045	hprK	HPr kinase/phosphorylase OS=Staphylococcus aureus (strain NCTC 8325) OX=93061 GN=hprK PE=3 SV=1	34.482	2	1	-1	0.585
Q2G0F2	SAOUHSC_00617	Uncharacterized protein OS=Staphylococcus aureus (strain NCTC 8325) OX=93061 GN=SAOUHSC_00617 PE=4 SV=1	18.594	2	1	-1	0.585
Q2G0L2	SAOUHSC_00548	Glycos_transf_1 domain-containing protein OS=Staphylococcus aureus (strain NCTC 8325) OX=93061 GN=SAOUHSC_00548 PE=4 SV=1	58.418	2	2	0	1
Q2G0M7	hchA	Protein/nucleic acid deglycase HchA OS=Staphylococcus aureus (strain NCTC 8325) OX=93061 GN=hchA PE=1 SV=1	32.177	1	2	1	0.585
Q2G0M8	SAOUHSC_00532	Aminotran_1_2 domain-containing protein OS=Staphylococcus aureus (strain NCTC 8325) OX=93061 GN=SAOUHSC_00532 PE=3 SV=1	42.891	4	3	-0.415	1.8074
Q2G0N9	rplJ	50S ribosomal protein L10 OS=Staphylococcus aureus (strain NCTC 8325) OX=93061 GN=rplJ PE=3 SV=1	17.71	4	4	0	2
Q2G0R0	ftsH	ATP-dependent zinc metalloprotease FtsH OS=Staphylococcus aureus (strain NCTC 8325) OX=93061 GN=ftsH PE=3 SV=1	77.812	1	2	1	0.585
Q2G0R1	SAOUHSC_00485	Hypoxanthine phosphoribosyltransferase OS=Staphylococcus aureus (strain NCTC 8325) OX=93061 GN=SAOUHSC_00485 PE=3 SV=1	20.154	2	1	-1	0.585
Q2G0R3	SAOUHSC_00483	S1 RNA binding domain protein OS=Staphylococcus aureus (strain NCTC 8325) OX=93061 GN=SAOUHSC_00483 PE=4 SV=1	14.812	2	1	-1	0.585
Q2G0V0	SAOUHSC_00426	Lipoprotein OS=Staphylococcus aureus (strain NCTC 8325) OX=93061 GN=SAOUHSC_00426 PE=3 SV=1	30.456	1	1	0	0
Q2G0X4	sl11	Staphylococcal superantigen-like 11 OS=Staphylococcus aureus (strain NCTC 8325) OX=93061 GN=sl11 PE=3 SV=1	25.366	2	1	-1	0.585
Q2G1B7	SAOUHSC_00228	Uncharacterized protein OS=Staphylococcus aureus (strain NCTC 8325) OX=93061 GN=SAOUHSC_00228 PE=4 SV=1	66.314	1	2	1	0.585
Q2G1C8	SAOUHSC_00197	Uncharacterized protein OS=Staphylococcus aureus (strain NCTC 8325) OX=93061 GN=SAOUHSC_00197 PE=3 SV=1	44.729	2	1	-1	0.585
Q2G1N4	SAOUHSC_00074	Periplasmic binding protein, putative OS=Staphylococcus aureus (strain NCTC 8325) OX=93061 GN=SAOUHSC_00074 PE=4 SV=1	36.744	2	4	1	1.585
Q2G1Q2	plc	1-phosphatidylinositol phosphodiesterase OS=Staphylococcus aureus (strain NCTC 8325) OX=93061 GN=plc PE=1 SV=1	37.087	1	2	1	0.585
Q2G1R9	metG	Methionine--tRNA ligase OS=Staphylococcus aureus (strain NCTC 8325) OX=93061 GN=metG PE=3 SV=1	74.886	1	2	1	0.585
Q2G1T9	rpoZ	DNA-directed RNA polymerase subunit omega OS=Staphylococcus aureus (strain NCTC 8325) OX=93061 GN=rpoZ PE=3 SV=1	8.15	2	2	0	1
Q2G1U8	SAOUHSC_02690	ZinT domain-containing protein OS=Staphylococcus aureus (strain NCTC 8325) OX=93061 GN=SAOUHSC_02690 PE=3 SV=1	59.187	2	1	-1	0.585
Q2G1W2	pckA	Phosphoenolpyruvate carboxykinase (ATP) OS=Staphylococcus aureus (strain NCTC 8325) OX=93061 GN=pckA PE=3 SV=1	59.377	1	1	0	0
Q2G1X0	hly	Alpha-hemolysin OS=Staphylococcus aureus (strain NCTC 8325) OX=93061 GN=hly PE=1 SV=1	35.973	1	2	1	0.585
Q2G1Y5	ldh2	L-lactate dehydrogenase 2 OS=Staphylococcus aureus (strain NCTC 8325) OX=93061 GN=ldh2 PE=3 SV=1	34.42	2	1	-1	0.585
Q2G221	SAOUHSC_02978	Phage infection protein, putative OS=Staphylococcus aureus (strain NCTC 8325) OX=93061 GN=SAOUHSC_02978 PE=4 SV=1	108.716	1	1	0	0
Q2G222	SAOUHSC_02979	N-acetylmuramoyl-L-alanine amidase domain-containing protein SAOUHSC_02979 OS=Staphylococcus aureus (strain NCTC 8325) OX=93061 GN=SAOUHSC_02979 PE=1 SV=1	69.253	6	4	-0.585	2.3219
Q2G283	hemL2	Glutamate-1-semialdehyde 2,1-aminomutase 2 OS=Staphylococcus aureus (strain NCTC 8325) OX=93061 GN=hemL2 PE=3 SV=2	46.756	1	1	0	0
Q2G2D2	nusA	Transcription termination/antitermination protein NusA OS=Staphylococcus aureus (strain NCTC 8325) OX=93061 GN=nusA PE=3 SV=1	43.741	1	2	1	0.585
Q2G2D7	SAOUHSC_02447	PKS_ER domain-containing protein OS=Staphylococcus aureus (strain NCTC 8325) OX=93061 GN=SAOUHSC_02447 PE=4 SV=1	36.267	1	2	1	0.585
Q2G2F8	atpF	ATP synthase subunit b OS=Staphylococcus aureus (strain NCTC 8325) OX=93061 GN=atpF PE=3 SV=1	19.539	1	2	1	0.585
Q2G2P7	hutH	Histidine ammonia-lyase OS=Staphylococcus aureus (strain NCTC 8325) OX=93061 GN=hutH PE=3 SV=1	56.076	1	2	1	0.585
Q2G2T3	rplI	50S ribosomal protein L9 OS=Staphylococcus aureus (strain NCTC 8325) OX=93061 GN=rplI PE=3 SV=1	16.639	1	1	0	0
Q59801	hysA	Hyaluronate lyase OS=Staphylococcus aureus (strain NCTC 8325) OX=93061 GN=hysA PE=3 SV=1	91.985	2	1	-1	0.585
Q2G2A5	SAOUHSC_01041	Pyruvate dehydrogenase complex, E1 component, pyruvate dehydrogenase beta subunit, putative OS=Staphylococcus aureus (strain NCTC 8325) OX=93061 GN=SAOUHSC_01041 PE=4 SV=1	35.246	33	27	-0.2895	4.9069
P0A0B7	ahpC	Alkyl hydroperoxide reductase C OS=Staphylococcus aureus (strain NCTC 8325) OX=93061 GN=ahpC PE=1 SV=1	20.977	9	5	-0.848	2.8074
Q2FVL2	SAOUHSC_02699	Uncharacterized protein OS=Staphylococcus aureus (strain NCTC 8325) OX=93061 GN=SAOUHSC_02699 PE=4 SV=1	28.904	9	5	-0.848	2.8074
Q2G296	fhs	Formate--tetrahydrofolate ligase OS=Staphylococcus aureus (strain NCTC 8325) OX=93061 GN=fhs PE=3 SV=1	59.857	10	10	0	3.3219
Q2FW66	asp23	Alkaline shock protein 23 OS=Staphylococcus aureus (strain NCTC 8325) OX=93061 GN=asp23 PE=3 SV=1	19.191	30	19	-0.659	4.6147
O52582	cdr	Coenzyme A disulfide reductase OS=Staphylococcus aureus (strain NCTC 8325) OX=93061 GN=cdr PE=1 SV=3	49.241	3	3	0	1.585
Q2FY35	gcvPB	Probable glycine dehydrogenase (decarboxylating) subunit 2 OS=Staphylococcus aureus (strain NCTC 8325) OX=93061 GN=gcvPB PE=3 SV=1	54.782	5	3	-0.737	2
Q2FYS9	SAOUHSC_01347	Aconitate hydratase OS=Staphylococcus aureus (strain NCTC 8325) OX=93061 GN=SAOUHSC_01347 PE=3 SV=1	98.97	3	5	0.737	2
Q2FXM1	SAOUHSC_01814	Usp domain-containing protein OS=Staphylococcus aureus (strain NCTC 8325) OX=93061 GN=SAOUHSC_01814 PE=4 SV=1	15.226	5	8	0.6781	2.7004
Q2G2D8	SAOUHSC_00634	ABC transporter, substrate-binding protein, putative OS=Staphylococcus aureus (strain NCTC 8325) OX=93061 GN=SAOUHSC_00634 PE=3 SV=1	35.071	16	10	-0.6781	3.7004
Q2FV99	srtA	Sortase A OS=Staphylococcus aureus (strain NCTC 8325) OX=93061 GN=srtA PE=1 SV=1	23.541	2	3	0.585	1.3219
Q2FW21	rplF	50S ribosomal protein L6 OS=Staphylococcus aureus (strain NCTC 8325) OX=93061 GN=rplF PE=1 SV=1	19.787	2	3	0.585	1.3219
Q2FYF1	ebpS	Elastin-binding protein EbpS OS=Staphylococcus aureus (strain NCTC 8325) OX=93061 GN=ebpS PE=1 SV=1	53.221	3	2	-0.585	1.3219
Q2FYZ5	glpK	Glycerol kinase OS=Staphylococcus aureus (strain NCTC 8325) OX=93061 GN=glpK PE=3 SV=1	55.626	2	3	0.585	1.3219
Q2G0P5	clpC	ATP-dependent Clp protease ATP-binding subunit ClpC OS=Staphylococcus aureus (strain NCTC 8325) OX=93061 GN=clpC PE=1 SV=1	91.037	3	2	-0.585	1.3219
Q2G0N0	tuf	Elongation factor Tu OS=Staphylococcus aureus (strain NCTC 8325) OX=93061 GN=tuf PE=3 SV=1	43.104	22	25	0.1844	4.5546
Q2G028	eno	Enolase OS=Staphylococcus aureus (strain NCTC 8325) OX=93061 GN=eno PE=1 SV=1	47.117	43	48	0.1587	5.5078
Q2FW75	SAOUHSC_02430	ABC transporter periplasmic binding protein, putative OS=Staphylococcus aureus (strain NCTC 8325) OX=93061 GN=SAOUHSC_02430 PE=4 SV=1	36.591	3	3	0	1.585
Q2FYM1	odhA	2-oxoglutarate dehydrogenase E1 component OS=Staphylococcus aureus (strain NCTC 8325) OX=93061 GN=odhA PE=3 SV=1	105.343	3	4	0.415	1.8074
Q2FYY6	SAOUHSC_01287	Glutamine synthetase OS=Staphylococcus aureus (strain NCTC 8325) OX=93061 GN=SAOUHSC_01287 PE=3 SV=1	50.841	3	4	0.415	1.8074
Q2FZ37	sucC	Succinate--CoA ligase [ADP-forming] subunit beta OS=Staphylococcus aureus (strain NCTC 8325) OX=93061 GN=sucC PE=3 SV=1	42.056	8	7	-0.1926	2.9069
Q2G071	SAOUHSC_00749	Fe/B12 periplasmic-binding domain-containing protein OS=Staphylococcus aureus (strain NCTC 8325) OX=93061 GN=SAOUHSC_00749 PE=4 SV=1	37.854	4	3	-0.415	1.8074
Q2G218	ldh1	L-lactate dehydrogenase 1 OS=Staphylococcus aureus (strain NCTC 8325) OX=93061 GN=ldh1 PE=3 SV=2	34.583	3	3	0	1.585
Q2G2A4	SAOUHSC_01042	Dihydrolipoamide acetyltransferase component of pyruvate dehydrogenase complex OS=Staphylococcus aureus (strain NCTC 8325) OX=93061 GN=SAOUHSC_01042 PE=3 SV=1	46.354	13	17	0.387	3.9069
Q2FYU7	katA	Catalase OS=Staphylococcus aureus (strain NCTC 8325) OX=93061 GN=katA PE=2 SV=2	58.38	12	13	0.1155	3.6439
Q2FZ20	pnp	Polyribonucleotide nucleotidyltransferase OS=Staphylococcus aureus (strain NCTC 8325) OX=93061 GN=pnp PE=1 SV=1	77.362	8	9	0.1699	3.0875
Q2FWZ0	gatB	Aspartyl/glutamyl-tRNA(Asn/Gln) amidotransferase subunit B OS=Staphylococcus aureus (strain NCTC 8325) OX=93061 GN=gatB PE=3 SV=1	53.657	5	4	-0.3219	2.1699
Q2FW79	SAOUHSC_02425	UPF0457 protein SAOUHSC_02425 OS=Staphylococcus aureus (strain NCTC 8325) OX=93061 GN=SAOUHSC_02425 PE=3 SV=1	10.006	6	5	-0.263	2.4594
Q2FZG4	pdhA	Pyruvate dehydrogenase E1 component subunit alpha OS=Staphylococcus aureus (strain NCTC 8325) OX=93061 GN=pdhA PE=4 SV=1	41.383	10	9	-0.152	3.2479
P0A0J3	sodA	Superoxide dismutase [Mn] 1 OS=Staphylococcus aureus (strain NCTC 8325) OX=93061 GN=sodA PE=1 SV=1	22.711	1	1	0	0
P14738	fnbA	Fibronectin-binding protein A OS=Staphylococcus aureus (strain NCTC 8325) OX=93061 GN=fnbA PE=1 SV=1	111.78	1	1	0	0
Q2FV17	fda	Fructose-bisphosphate aldolase class 1 OS=Staphylococcus aureus (strain NCTC 8325) OX=93061 GN=fda PE=3 SV=1	33.055	1	1	0	0
Q2FV30	SAOUHSC_02909	Dihydroorotate dehydrogenase (quinone) OS=Staphylococcus aureus (strain NCTC 8325) OX=93061 GN=SAOUHSC_02909 PE=3 SV=1	39.537	1	1	0	0
Q2FV70	SAOUHSC_02866	SSD domain-containing protein OS=Staphylococcus aureus (strain NCTC 8325) OX=93061 GN=SAOUHSC_02866 PE=4 SV=1	90.409	1	1	0	0
Q2FV86	SAOUHSC_02849	Pyruvate oxidase, putative OS=Staphylococcus aureus (strain NCTC 8325) OX=93061 GN=SAOUHSC_02849 PE=3 SV=1	63.757	1	1	0	0
Q2FVK2	hlgC	Gamma-hemolysin component C OS=Staphylococcus aureus (strain NCTC 8325) OX=93061 GN=hlgC PE=1 SV=1	35.614	1	1	0	0
Q2FVK8	gpmA	2,3-bisphosphoglycerate-dependent phosphoglycerate mutase OS=Staphylococcus aureus (strain NCTC 8325) OX=93061 GN=gpmA PE=3 SV=1	26.68	1	1	0	0
Q2FVN4	SAOUHSC_02668	Uncharacterized protein OS=Staphylococcus aureus (strain NCTC 8325) OX=93061 GN=SAOUHSC_02668 PE=4 SV=1	14.007	1	1	0	0
Q2FVQ0	SAOUHSC_02652	PKS_ER domain-containing protein OS=Staphylococcus aureus (strain NCTC 8325) OX=93061 GN=SAOUHSC_02652 PE=4 SV=1	32.866	1	1	0	0
Q2FVQ2	SAOUHSC_02650	Uncharacterized lipoprotein SAOUHSC_02650 OS=Staphylococcus aureus (strain NCTC 8325) OX=93061 GN=SAOUHSC_02650 PE=3 SV=1	23.362	1	1	0	0
Q2FVQ5	mqo	Probable malate:quinone oxidoreductase OS=Staphylococcus aureus (strain NCTC 8325) OX=93061 GN=mqo PE=3 SV=1	54.814	1	1	0	0
Q2FVT8	SAOUHSC_02604	Uncharacterized protein OS=Staphylococcus aureus (strain NCTC 8325) OX=93061 GN=SAOUHSC_02604 PE=4 SV=1	31.734	1	1	0	0
Q2FVV8	SAOUHSC_02583	Transcriptional regulator, putative OS=Staphylococcus aureus (strain NCTC 8325) OX=93061 GN=SAOUHSC_02583 PE=4 SV=1	33.804	1	1	0	0
Q2FW03	topB	DNA topoisomerase 3 OS=Staphylococcus aureus (strain NCTC 8325) OX=93061 GN=topB PE=3 SV=1	81.552	1	1	0	0
Q2FW12	rpsC	30S ribosomal protein S3 OS=Staphylococcus aureus (strain NCTC 8325) OX=93061 GN=rpsC PE=1 SV=1	24.1	1	1	0	0
Q2FW22	rplR	50S ribosomal protein L18 OS=Staphylococcus aureus (strain NCTC 8325) OX=93061 GN=rplR PE=1 SV=1	13.097	1	1	0	0
Q2FW28	infA	Translation initiation factor IF-1 OS=Staphylococcus aureus (strain NCTC 8325) OX=93061 GN=infA PE=1 SV=1	8.28	1	1	0	0
Q2FW91	SAOUHSC_02409	Arginase OS=Staphylococcus aureus (strain NCTC 8325) OX=93061 GN=SAOUHSC_02409 PE=3 SV=1	33.265	1	1	0	0
Q2FWB7	SAOUHSC_02381	Ferritin domain-containing protein OS=Staphylococcus aureus (strain NCTC 8325) OX=93061 GN=SAOUHSC_02381 PE=3 SV=1	16.692	1	1	0	0
Q2FWF4	murA	UDP-N-acetylglucosamine 1-carboxyvinyltransferase OS=Staphylococcus aureus (strain NCTC 8325) OX=93061 GN=murA PE=3 SV=1	44.941	1	1	0	0
Q2FWH3	ddl	D-alanine--D-alanine ligase OS=Staphylococcus aureus (strain NCTC 8325) OX=93061 GN=ddl PE=3 SV=1	40.231	1	1	0	0
Q2FWN3	groS	10 kDa chaperonin OS=Staphylococcus aureus (strain NCTC 8325) OX=93061 GN=groS PE=3 SV=1	10.416	1	1	0	0
Q2FWN9	SAOUHSC_02243	Uncharacterized leukocidin-like protein 2 OS=Staphylococcus aureus (strain NCTC 8325) OX=93061 GN=SAOUHSC_02243 PE=1 SV=1	40.434	3	3	0	1.585
Q2FWT3	SAOUHSC_02197	Phage terminase, small subunit, putative OS=Staphylococcus aureus (strain NCTC 8325) OX=93061 GN=SAOUHSC_02197 PE=4 SV=1	17.989	1	1	0	0
Q2FWV3	SAOUHSC_02171	Staphylokinase, putative OS=Staphylococcus aureus (strain NCTC 8325) OX=93061 GN=SAOUHSC_02171 PE=4 SV=1	18.504	1	1	0	0
Q2FWW3	SAOUHSC_02158	Aminotran_1_2 domain-containing protein OS=Staphylococcus aureus (strain NCTC 8325) OX=93061 GN=SAOUHSC_02158 PE=4 SV=1	48.119	1	1	0	0
Q2FWY8	gatC	Aspartyl/glutamyl-tRNA(Asn/Gln) amidotransferase subunit C OS=Staphylococcus aureus (strain NCTC 8325) OX=93061 GN=gatC PE=3 SV=1	11.268	1	1	0	0
Q2FWZ8	ftnA	Bacterial non-heme ferritin OS=Staphylococcus aureus (strain NCTC 8325) OX=93061 GN=ftnA PE=1 SV=1	19.589	1	1	0	0
Q2FX10	SAOUHSC_02097	Uncharacterized protein OS=Staphylococcus aureus (strain NCTC 8325) OX=93061 GN=SAOUHSC_02097 PE=3 SV=1	45.605	1	1	0	0
Q2FX14	SAOUHSC_02092	Aminopeptidase PepS, putative OS=Staphylococcus aureus (strain NCTC 8325) OX=93061 GN=SAOUHSC_02092 PE=4 SV=1	47.118	1	1	0	0
Q2FX56	SAOUHSC_02043	Phage head protein, putative OS=Staphylococcus aureus (strain NCTC 8325) OX=93061 GN=SAOUHSC_02043 PE=4 SV=1	36.771	1	1	0	0
Q2FX94	fumC	Fumarate hydratase class II OS=Staphylococcus aureus (strain NCTC 8325) OX=93061 GN=fumC PE=3 SV=1	51.108	1	1	0	0
Q2FXD0	SAOUHSC_01933	Type I restriction-modification system, M subunit OS=Staphylococcus aureus (strain NCTC 8325) OX=93061 GN=SAOUHSC_01933 PE=4 SV=1	66.904	1	1	0	0
Q2FXH8	SAOUHSC_01869	Uncharacterized protein OS=Staphylococcus aureus (strain NCTC 8325) OX=93061 GN=SAOUHSC_01869 PE=4 SV=1	15.734	3	3	0	1.585
Q2FXI9	SAOUHSC_01857	FtsK domain-containing protein OS=Staphylococcus aureus (strain NCTC 8325) OX=93061 GN=SAOUHSC_01857 PE=3 SV=1	144.656	1	1	0	0
Q2FXQ1	rplT	50S ribosomal protein L20 OS=Staphylococcus aureus (strain NCTC 8325) OX=93061 GN=rplT PE=1 SV=1	13.686	1	1	0	0
Q2FXQ7	clpX	ATP-dependent Clp protease ATP-binding subunit ClpX OS=Staphylococcus aureus (strain NCTC 8325) OX=93061 GN=clpX PE=3 SV=1	46.297	1	1	0	0
Q2FXR4	hemL1	Glutamate-1-semialdehyde 2,1-aminomutase 1 OS=Staphylococcus aureus (strain NCTC 8325) OX=93061 GN=hemL1 PE=3 SV=1	46.388	1	1	0	0
Q2FXR8	valS	Valine--tRNA ligase OS=Staphylococcus aureus (strain NCTC 8325) OX=93061 GN=valS PE=3 SV=1	101.724	1	1	0	0
Q2FXT6	tgt	Queuine tRNA-ribosyltransferase OS=Staphylococcus aureus (strain NCTC 8325) OX=93061 GN=tgt PE=3 SV=1	43.31	1	1	0	0
Q2FXT7	SAOUHSC_01747	Preprotein translocase, YajC subunit OS=Staphylococcus aureus (strain NCTC 8325) OX=93061 GN=SAOUHSC_01747 PE=4 SV=1	9.671	1	1	0	0
Q2FXT8	secD	Multifunctional fusion protein OS=Staphylococcus aureus (strain NCTC 8325) OX=93061 GN=secD PE=3 SV=1	82.052	1	1	0	0
Q2FXU4	hisS	Histidine--tRNA ligase OS=Staphylococcus aureus (strain NCTC 8325) OX=93061 GN=hisS PE=3 SV=1	48.283	1	1	0	0
Q2FXU5	aspS	Aspartate--tRNA ligase OS=Staphylococcus aureus (strain NCTC 8325) OX=93061 GN=aspS PE=3 SV=1	66.629	1	1	0	0
Q2FXV9	alaS	Alanine--tRNA ligase OS=Staphylococcus aureus (strain NCTC 8325) OX=93061 GN=alaS PE=3 SV=1	98.52	1	1	0	0
Q2FXW1	SAOUHSC_01720	Putative pre-16S rRNA nuclease OS=Staphylococcus aureus (strain NCTC 8325) OX=93061 GN=SAOUHSC_01720 PE=3 SV=1	15.865	1	1	0	0
Q2FXX8	mtnN	5'-methylthioadenosine/S-adenosylhomocysteine nucleosidase OS=Staphylococcus aureus (strain NCTC 8325) OX=93061 GN=mtnN PE=3 SV=1	24.534	1	1	0	0
Q2FXY6	rpsT	30S ribosomal protein S20 OS=Staphylococcus aureus (strain NCTC 8325) OX=93061 GN=rpsT PE=1 SV=1	9.021	1	1	0	0
Q2FXZ7	rpsU	30S ribosomal protein S21 OS=Staphylococcus aureus (strain NCTC 8325) OX=93061 GN=rpsU PE=1 SV=1	6.972	1	1	0	0
Q2FY34	gcvPA	Probable glycine dehydrogenase (decarboxylating) subunit 1 OS=Staphylococcus aureus (strain NCTC 8325) OX=93061 GN=gcvPA PE=3 SV=1	49.716	1	1	0	0
Q2FY41	efp	Elongation factor P OS=Staphylococcus aureus (strain NCTC 8325) OX=93061 GN=efp PE=3 SV=1	20.554	1	1	0	0
Q2FY54	SAOUHSC_01611	Dihydrolipoamide acetyltransferase component of pyruvate dehydrogenase complex OS=Staphylococcus aureus (strain NCTC 8325) OX=93061 GN=SAOUHSC_01611 PE=3 SV=1	46.726	1	1	0	0
Q2FY71	SAOUHSC_01594	Aldo_ket_red domain-containing protein OS=Staphylococcus aureus (strain NCTC 8325) OX=93061 GN=SAOUHSC_01594 PE=4 SV=1	33.506	1	1	0	0
Q2FYJ0	SAOUHSC_01455	Uncharacterized protein OS=Staphylococcus aureus (strain NCTC 8325) OX=93061 GN=SAOUHSC_01455 PE=4 SV=1	133.108	1	1	0	0
Q2FYJ2	ald1	Alanine dehydrogenase 1 OS=Staphylococcus aureus (strain NCTC 8325) OX=93061 GN=ald1 PE=3 SV=1	40.225	1	1	0	0
Q2FYP6	pstS	Phosphate-binding protein PstS OS=Staphylococcus aureus (strain NCTC 8325) OX=93061 GN=pstS PE=3 SV=1	36.117	1	1	0	0
Q2FYR2	femA	Aminoacyltransferase FemA OS=Staphylococcus aureus (strain NCTC 8325) OX=93061 GN=femA PE=1 SV=1	49.124	1	1	0	0
Q2FYU0	SAOUHSC_01334	Uncharacterized protein OS=Staphylococcus aureus (strain NCTC 8325) OX=93061 GN=SAOUHSC_01334 PE=4 SV=1	8.862	1	1	0	0
Q2FZ06	SAOUHSC_01265	Uncharacterized protein OS=Staphylococcus aureus (strain NCTC 8325) OX=93061 GN=SAOUHSC_01265 PE=4 SV=1	29.875	1	1	0	0
Q2FZ19	rnj2	Ribonuclease J 2 OS=Staphylococcus aureus (strain NCTC 8325) OX=93061 GN=rnj2 PE=1 SV=2	62.604	1	1	0	0
Q2FZ22	pyrH	Uridylate kinase OS=Staphylococcus aureus (strain NCTC 8325) OX=93061 GN=pyrH PE=1 SV=1	26.145	1	1	0	0
Q2FZ71	pyrF	Orotidine 5'-phosphate decarboxylase OS=Staphylococcus aureus (strain NCTC 8325) OX=93061 GN=pyrF PE=3 SV=1	25.596	1	1	0	0
Q2FZ74	pyrC	Dihydroorotase OS=Staphylococcus aureus (strain NCTC 8325) OX=93061 GN=pyrC PE=3 SV=1	46.372	1	1	0	0
Q2FZF5	coaD	Phosphopantetheine adenylyltransferase OS=Staphylococcus aureus (strain NCTC 8325) OX=93061 GN=coaD PE=3 SV=1	18.371	1	1	0	0
Q2FZI6	purH	Bifunctional purine biosynthesis protein PurH OS=Staphylococcus aureus (strain NCTC 8325) OX=93061 GN=purH PE=3 SV=1	54.348	1	1	0	0
Q2FZK0	qoxB	Probable quinol oxidase subunit 1 OS=Staphylococcus aureus (strain NCTC 8325) OX=93061 GN=qoxB PE=3 SV=1	75.243	1	1	0	0
Q2FZL5	menB	1,4-dihydroxy-2-naphthoyl-CoA synthase OS=Staphylococcus aureus (strain NCTC 8325) OX=93061 GN=menB PE=3 SV=1	30.426	1	1	0	0
Q2FZR9	SAOUHSC_00921	3-oxoacyl-[acyl-carrier-protein] synthase 2 OS=Staphylococcus aureus (strain NCTC 8325) OX=93061 GN=SAOUHSC_00921 PE=3 SV=1	43.739	1	1	0	0
Q2FZU7	SAOUHSC_00893	FMN oxidoreductase, putative OS=Staphylococcus aureus (strain NCTC 8325) OX=93061 GN=SAOUHSC_00893 PE=4 SV=1	42.109	1	1	0	0
Q2FZY5	SAOUHSC_00849	Cysteine desulfurase OS=Staphylococcus aureus (strain NCTC 8325) OX=93061 GN=SAOUHSC_00849 PE=3 SV=1	46.619	1	1	0	0
Q2FZY6	SAOUHSC_00848	Uncharacterized protein OS=Staphylococcus aureus (strain NCTC 8325) OX=93061 GN=SAOUHSC_00848 PE=4 SV=1	48.549	1	1	0	0
Q2FZY7	SAOUHSC_00847	ABC transporter, ATP-binding protein, putative OS=Staphylococcus aureus (strain NCTC 8325) OX=93061 GN=SAOUHSC_00847 PE=4 SV=1	28.275	1	1	0	0
Q2FZZ0	SAOUHSC_00844	Lipoprotein OS=Staphylococcus aureus (strain NCTC 8325) OX=93061 GN=SAOUHSC_00844 PE=3 SV=1	30.351	1	1	0	0
Q2G019	SAOUHSC_00808	DUF5067 domain-containing protein OS=Staphylococcus aureus (strain NCTC 8325) OX=93061 GN=SAOUHSC_00808 PE=1 SV=1	28.419	1	1	0	0
Q2G030	tpiA	Triosephosphate isomerase OS=Staphylococcus aureus (strain NCTC 8325) OX=93061 GN=tpiA PE=3 SV=1	27.292	1	1	0	0
Q2G036	clpP	ATP-dependent Clp protease proteolytic subunit OS=Staphylococcus aureus (strain NCTC 8325) OX=93061 GN=clpP PE=1 SV=1	21.514	1	1	0	0
Q2G041	SAOUHSC_00785	Thioredoxin reductase OS=Staphylococcus aureus (strain NCTC 8325) OX=93061 GN=SAOUHSC_00785 PE=3 SV=1	33.616	1	1	0	0
Q2G0A1	SAOUHSC_00704	Uncharacterized protein OS=Staphylococcus aureus (strain NCTC 8325) OX=93061 GN=SAOUHSC_00704 PE=4 SV=1	16.922	1	1	0	0
Q2G0B9	SAOUHSC_00686	Uncharacterized protein OS=Staphylococcus aureus (strain NCTC 8325) OX=93061 GN=SAOUHSC_00686 PE=4 SV=1	11.324	1	1	0	0
Q2G0J0	SAOUHSC_00574	Phosphate acetyltransferase OS=Staphylococcus aureus (strain NCTC 8325) OX=93061 GN=SAOUHSC_00574 PE=4 SV=1	34.952	1	1	0	0
Q2G0P2	nusG	Transcription termination/antitermination protein NusG OS=Staphylococcus aureus (strain NCTC 8325) OX=93061 GN=nusG PE=3 SV=1	20.664	1	1	0	0
Q2G0Q3	lysS	Lysine--tRNA ligase OS=Staphylococcus aureus (strain NCTC 8325) OX=93061 GN=lysS PE=3 SV=1	56.719	1	1	0	0
Q2G0Q7	SAOUHSC_00489	Dihydropteroate synthase OS=Staphylococcus aureus (strain NCTC 8325) OX=93061 GN=SAOUHSC_00489 PE=3 SV=1	29.523	1	1	0	0
Q2G0S2	prs	Ribose-phosphate pyrophosphokinase OS=Staphylococcus aureus (strain NCTC 8325) OX=93061 GN=prs PE=3 SV=1	35.284	1	1	0	0
Q2G0S3	glmU	Bifunctional protein GlmU OS=Staphylococcus aureus (strain NCTC 8325) OX=93061 GN=glmU PE=3 SV=1	48.503	1	1	0	0
Q2G0U9	sle1	N-acetylmuramoyl-L-alanine amidase sle1 OS=Staphylococcus aureus (strain NCTC 8325) OX=93061 GN=sle1 PE=1 SV=1	35.836	1	1	0	0
Q2G0W9	SAOUHSC_00405	Uncharacterized lipoprotein SAOUHSC_00405 OS=Staphylococcus aureus (strain NCTC 8325) OX=93061 GN=SAOUHSC_00405 PE=3 SV=2	31.468	1	1	0	0
Q2G0Y6	guaA	GMP synthase [glutamine-hydrolyzing] OS=Staphylococcus aureus (strain NCTC 8325) OX=93061 GN=guaA PE=3 SV=1	58.23	1	1	0	0
Q2G0Y7	guaB	Inosine-5'-monophosphate dehydrogenase OS=Staphylococcus aureus (strain NCTC 8325) OX=93061 GN=guaB PE=3 SV=1	52.851	10	10	0	3.3219
Q2G190	SAOUHSC_00256	Peptidase C51 domain-containing protein OS=Staphylococcus aureus (strain NCTC 8325) OX=93061 GN=SAOUHSC_00256 PE=4 SV=1	33.032	1	1	0	0
Q2G1D0	SAOUHSC_00195	Acetyl-CoA acetyltransferase, putative OS=Staphylococcus aureus (strain NCTC 8325) OX=93061 GN=SAOUHSC_00195 PE=3 SV=1	41.837	1	1	0	0
Q2G1E5	SAOUHSC_00180	Uncharacterized protein OS=Staphylococcus aureus (strain NCTC 8325) OX=93061 GN=SAOUHSC_00180 PE=4 SV=1	38.557	1	1	0	0
Q2G1K6	SAOUHSC_00116	Tyrosine-protein phosphatase OS=Staphylococcus aureus (strain NCTC 8325) OX=93061 GN=SAOUHSC_00116 PE=3 SV=1	29.362	1	1	0	0
Q2G1K9	SAOUHSC_00113	Aldehyde-alcohol dehydrogenase OS=Staphylococcus aureus (strain NCTC 8325) OX=93061 GN=SAOUHSC_00113 PE=3 SV=1	94.945	1	1	0	0
Q2G1R6	SAOUHSC_00036	Rhodanese domain-containing protein OS=Staphylococcus aureus (strain NCTC 8325) OX=93061 GN=SAOUHSC_00036 PE=4 SV=1	49.337	1	1	0	0
Q2G1S6	ssl5	Staphylococcal superantigen-like 5 OS=Staphylococcus aureus (strain NCTC 8325) OX=93061 GN=ssl5 PE=1 SV=1	27.17	1	1	0	0
Q2G1W0	SAOUHSC_02574	Octopine_DH domain-containing protein OS=Staphylococcus aureus (strain NCTC 8325) OX=93061 GN=SAOUHSC_02574 PE=4 SV=1	40.742	1	1	0	0
Q2G1W4	metK	S-adenosylmethionine synthase OS=Staphylococcus aureus (strain NCTC 8325) OX=93061 GN=metK PE=3 SV=1	43.641	1	1	0	0
Q2G1Y0	ligA	DNA ligase OS=Staphylococcus aureus (strain NCTC 8325) OX=93061 GN=ligA PE=3 SV=1	75.081	1	1	0	0
Q2G220	SAOUHSC_02980	Isochorismatase domain-containing protein OS=Staphylococcus aureus (strain NCTC 8325) OX=93061 GN=SAOUHSC_02980 PE=4 SV=1	20.73	1	1	0	0
Q2G245	SAOUHSC_01854	Uncharacterized protein OS=Staphylococcus aureus (strain NCTC 8325) OX=93061 GN=SAOUHSC_01854 PE=4 SV=1	55.091	1	1	0	0
Q2G248	SAOUHSC_01852	Chorismate mutase domain-containing protein OS=Staphylococcus aureus (strain NCTC 8325) OX=93061 GN=SAOUHSC_01852 PE=4 SV=1	40.618	1	1	0	0
Q2G253	SAOUHSC_00025	GRAM_POS_ANCHORING domain-containing protein OS=Staphylococcus aureus (strain NCTC 8325) OX=93061 GN=SAOUHSC_00025 PE=3 SV=1	83.425	1	1	0	0
Q2G294	SAOUHSC_01846	Acetyl-CoA synthetase, putative OS=Staphylococcus aureus (strain NCTC 8325) OX=93061 GN=SAOUHSC_01846 PE=4 SV=1	64.365	1	1	0	0
Q2G297	SAOUHSC_01696	HD domain-containing protein OS=Staphylococcus aureus (strain NCTC 8325) OX=93061 GN=SAOUHSC_01696 PE=4 SV=1	22.464	1	1	0	0
Q2G2A7	potA	Spermidine/putrescine import ATP-binding protein PotA OS=Staphylococcus aureus (strain NCTC 8325) OX=93061 GN=potA PE=3 SV=1	41.33	1	1	0	0
Q2G2K1	SAOUHSC_01529	Major tail protein OS=Staphylococcus aureus (strain NCTC 8325) OX=93061 GN=SAOUHSC_01529 PE=4 SV=1	23.426	1	1	0	0
Q2G2M7	SAOUHSC_00510	Serine acetyltransferase OS=Staphylococcus aureus (strain NCTC 8325) OX=93061 GN=SAOUHSC_00510 PE=3 SV=1	23.754	1	1	0	0
Q2G2Q0	gyrA	DNA gyrase subunit A OS=Staphylococcus aureus (strain NCTC 8325) OX=93061 GN=gyrA PE=1 SV=1	99.351	1	1	0	0
Q2G2Q4	rbfA	Ribosome-binding factor A OS=Staphylococcus aureus (strain NCTC 8325) OX=93061 GN=rbfA PE=3 SV=1	13.515	1	1	0	0
Q2G2R8	sspP	Staphopain A OS=Staphylococcus aureus (strain NCTC 8325) OX=93061 GN=sspP PE=1 SV=1	44.262	1	1	0	0
Q2G2Y3	SAOUHSC_01919	DUF4352 domain-containing protein OS=Staphylococcus aureus (strain NCTC 8325) OX=93061 GN=SAOUHSC_01919 PE=4 SV=1	35.864	1	1	0	0
Q9F0R1	sarR	HTH-type transcriptional regulator SarR OS=Staphylococcus aureus (strain NCTC 8325) OX=93061 GN=sarR PE=1 SV=3	13.669	1	1	0	0
