# Supplementary material for: Methicillin-Resistant Staphylococcus aureus Membrane Vesicles Inhibit the Proliferation and Induce the Apoptosis of Epithelial Cells
Source: Pathogens. 2022 Nov 27;11(12):1429. doi: 10.3390/pathogens11121429 (PMC9781941; doi:10.3390/pathogens11121429)
Supplement: Supplementary file 1 [file pathogens-11-01429-s001.zip › Table S2.xlsx]

## Sheet: Table S2
Target Name	Group1/Ctrl	Group2/Ctrl	Group1+Group2/Ctrl
IL10	N/A	12.93	N/A
BAK1	2.01132	1.60245	1.80689
BAG3	1.65679	1.41271	1.53475
CFLAR	1.68746	1.29541	1.49143
NOD1	1.55466	1.25969	1.40718
TP73	1.24049	1.50591	1.3732
TP53	1.42971	1.29015	1.35993
CASP10	1.42342	1.28482	1.35412
CASP2	1.43597	1.26875	1.35236
CASP8	1.47679	1.17077	1.32378
TRAF2	1.3397	1.29854	1.31912
BCL2L2	1.5422	1.05954	1.30087
LTBR	1.28227	1.30707	1.29467
CASP9	1.23984	1.29832	1.26908
TRADD	1.42377	1.09507	1.25942
BAX	1.29022	1.22201	1.25612
TNFRSF21	1.25601	1.24375	1.24988
NOL3	1.1911	1.28091	1.23601
BCL2L11	1.37086	1.09939	1.23513
BAD	1.22765	1.23079	1.22922
AIFM1	1.24183	1.20788	1.22486
AKT1	1.37568	1.06905	1.22237
TNFRSF1A	1.20691	1.19855	1.20273
HRK	1.19141	1.20223	1.19682
CD40	1.32021	1.06704	1.19362
BIRC6	1.27302	1.10581	1.18942
TNFRSF10B	1.17063	1.17486	1.17274
TNFRSF10A	1.32712	0.999235	1.16318
CASP14	1.16472	1.15055	1.15764
ABL1	1.18122	1.13383	1.15752
BFAR	1.23894	1.0757	1.15732
BCL2	1.03066	1.27569	1.15318
FADD	1.26157	1.03665	1.14911
XIAP	1.19362	1.10264	1.14813
NFKB1	1.16433	1.12339	1.14386
APAF1	1.26932	1.01698	1.14315
TRAF3	1.1736	1.10838	1.14099
TNFRSF9	1.08246	1.18359	1.13303
CIDEB	1.10354	1.15671	1.13013
DAPK1	1.10197	1.11406	1.10801
TNF	1.11879	1.08169	1.10024
DFFA	1.06566	1.095	1.08033
GADD45A	1.08705	1.04036	1.06371
DIABLO	1.08959	1.03159	1.06059
BCL2L1	0.991598	1.12528	1.05844
CASP4	1.109	0.997568	1.05328
BCL2L10	0.922276	1.18004	1.05116
BNIP2	1.25247	0.827703	1.04009
TNFRSF11B	1.11761	0.941513	1.02956
MCL1	1.08236	0.935235	1.0088
BAG1	1.0104	1.00174	1.00607
TNFRSF25	0.927518	1.07654	1.00203
BID	1.00868	0.99245	1.00057
CASP1	1.04289	0.956941	0.999915
RIPK2	1.00274	0.990661	0.9967
BIK	0.944529	1.02439	0.98446
CASP7	0.921034	1.00866	0.964845
BIRC5	0.972988	0.945816	0.959402
BCL2A1	0.893277	1.02545	0.959363
BIRC3	0.965806	0.903756	0.934781
CASP6	0.959814	0.903216	0.931515
TNFSF10	0.91396	0.937971	0.925965
CD70	0.894251	0.95345	0.92385
FAS	0.957062	0.880647	0.918855
PYCARD	0.924974	0.911684	0.918329
NAIP	#DIV/0!	0.917257	0.917257
CYCS	0.894449	0.889408	0.891928
CRADD	0.834245	0.92117	0.877707
CASP3	0.902854	0.839707	0.871281
BNIP3	0.903786	0.818135	0.86096
BIRC2	0.841636	0.788067	0.814852
BCL10	0.830447	0.785061	0.807754
CD27	0.723078	0.882843	0.80296
FASLG	1.16305	0.391576	0.777311
BNIP3L	0.75758	0.741947	0.749764
LTA	0.853753	0.612382	0.733067
CASP5	0.783326	0.520618	0.651972
CD40LG	0.382689	N/A	N/A
group1 includes isolate 320exo and 432exo, MVs from two HA-MRSA isolates
group2 includes 251exo and 662exo, MVs from two CA-MRSA isolates
251exo: S. aureus MVs from isolate 251 (pvl-positive t437-ST59-SCCmecⅣ CA-MRSA)
320exo: S. aureus MVs from isolate 320 (pvl-negative t030-ST239-SCCmecⅢ HA-MRSA)
432exo: S. aureus MVs from isolate 432 (pvl-negative t421-ST239-SCCmecⅢ HA-MRSA)
662exo: S. aureus MVs from isolate 662 (pvl-positive t437-ST338-SCCmecⅤ CA-MRSA)
